# Supplementary material for: Plasma microRNA Profiling in Type 2 Diabetes Mellitus: A Pilot Study
Source: Int J Mol Sci. 2023 Dec 12;24(24):17406. doi: 10.3390/ijms242417406 (PMC10744218; doi:10.3390/ijms242417406)
Supplement: Supplementary file 1 [file ijms-24-17406-s001.zip]

Archive with 1 entries (1 files):
- ijms-2705774-supplementary.xlsx
