# Supplementary material for: Plasma microRNA Profiling in Type 2 Diabetes Mellitus: A Pilot Study
Source: Int J Mol Sci. 2023 Dec 12;24(24):17406. doi: 10.3390/ijms242417406 (PMC10744218; doi:10.3390/ijms242417406)
Supplement: Supplementary file 1 [file ijms-24-17406-s001.zip › ijms-2705774-supplementary.xlsx]

## Sheet: DE_T2D
miRNA	baseMean	log2FoldChange	lfcSE	stat	pvalue	padj	regulation	trait
hsa-miR-5588-5p	3.28256	4.81002	0.548598	8.76785	1.8211e-18	3.70959e-15	Up	T22D
hsa-miR-3129-3p	1.69908	-4.40593	0.548192	-8.0372	9.19144e-16	9.36148e-13	Down	T22D
hsa-miR-548al	2.93422	4.62753	0.587136	7.88154	3.23376e-15	2.19572e-12	Up	T22D
hsa-miR-520d-3p	1.52292	-3.94002	0.514414	-7.65924	1.87033e-14	9.52467e-12	Down	T22D
hsa-miR-892c-3p	1.81664	-3.95746	0.54159	-7.30713	2.72917e-13	1.11186e-10	Down	T22D
hsa-miR-449c-5p	1.65285	-3.96223	0.56052	-7.06884	1.56232e-12	4.67128e-10	Down	T22D
hsa-miR-4664-5p	1.99173	-4.10887	0.581575	-7.06508	1.60525e-12	4.67128e-10	Down	T22D
hsa-miR-557	1.648	-3.96859	0.566659	-7.00349	2.49669e-12	6.35719e-10	Down	T22D
hsa-miR-5000-3p	2.15563	-4.06678	0.584289	-6.96022	3.3974e-12	7.68944e-10	Down	T22D
hsa-miR-4451	1.54916	-4.10781	0.61444	-6.68545	2.30222e-11	4.6839e-09	Down	T22D
hsa-miR-7155-5p	1.76427	-3.67207	0.550398	-6.67165	2.52935e-11	4.6839e-09	Down	T22D
hsa-miR-3939	2.48438	-4.08046	0.620264	-6.57859	4.74924e-11	8.06184e-09	Down	T22D
hsa-miR-3913-3p	2.30354	-3.49557	0.550505	-6.34974	2.15674e-10	3.37944e-08	Down	T22D
hsa-miR-6751-5p	1.76846	-3.63653	0.57377	-6.33796	2.32831e-10	3.38769e-08	Down	T22D
hsa-miR-508-5p	1.72537	-4.26554	0.677607	-6.295	3.07392e-10	4.17438e-08	Down	T22D
hsa-miR-548ad-5p	1.39861	-3.44791	0.548915	-6.28131	3.35725e-10	4.2742e-08	Down	T22D
hsa-miR-4722-3p	1.40625	-3.88398	0.625077	-6.21361	5.17819e-10	6.20469e-08	Down	T22D
hsa-miR-125a-5p	24.2324	3.69265	0.598746	6.16731	6.94635e-10	7.50227e-08	Up	T22D
hsa-miR-4779	1.72592	-3.51359	0.56982	-6.16614	6.9977e-10	7.50227e-08	Down	T22D
hsa-miR-6736-3p	1.89149	-3.71099	0.612073	-6.06298	1.33621e-09	1.36093e-07	Down	T22D
hsa-miR-3618	1.40569	-3.60696	0.599232	-6.0193	1.75178e-09	1.55147e-07	Down	T22D
hsa-miR-6719-3p	1.66649	-3.59019	0.595535	-6.02852	1.65472e-09	1.55147e-07	Down	T22D
hsa-miR-6774-5p	1.39413	-3.79804	0.630661	-6.02232	1.71938e-09	1.55147e-07	Down	T22D
hsa-miR-429	2.77132	4.56373	0.763708	5.97576	2.29021e-09	1.94382e-07	Up	T22D
hsa-miR-3670	1.48202	-3.69729	0.627343	-5.89356	3.77953e-09	2.96112e-07	Down	T22D
hsa-miR-7843-3p	1.6827	-3.76867	0.639192	-5.89599	3.72453e-09	2.96112e-07	Down	T22D
hsa-miR-125b-2-3p	2.50986	4.43726	0.755424	5.87387	4.25732e-09	3.0972e-07	Up	T22D
hsa-miR-6775-5p	1.95382	-3.83357	0.652229	-5.87764	4.16164e-09	3.0972e-07	Down	T22D
hsa-miR-1284	2.13596	4.19719	0.726744	5.77534	7.6797e-09	5.39433e-07	Up	T22D
hsa-miR-490-3p	6.75006	2.30309	0.406618	5.66402	1.47865e-08	1.004e-06	Up	T22D
hsa-miR-6851-3p	1.6246	-3.53181	0.629602	-5.60959	2.02803e-08	1.33261e-06	Down	T22D
hsa-miR-4662a-3p	1.67045	3.85625	0.700176	5.50754	3.63886e-08	2.24617e-06	Up	T22D
hsa-miR-6813-3p	2.03626	4.13779	0.750787	5.51128	3.56238e-08	2.24617e-06	Up	T22D
hsa-miR-1182	1.62342	3.81073	0.693476	5.49512	3.90453e-08	2.33927e-06	Up	T22D
hsa-miR-6074	1.21421	-3.64904	0.666711	-5.47319	4.42005e-08	2.5415e-06	Down	T22D
hsa-miR-939-5p	2.01298	4.10178	0.749822	5.47034	4.49161e-08	2.5415e-06	Up	T22D
hsa-miR-1538	4.11508	1.78668	0.328871	5.43277	5.54852e-08	2.9743e-06	Up	T22D
hsa-miR-29b-1-5p	1.66129	3.83962	0.7063	5.43625	5.44144e-08	2.9743e-06	Up	T22D
hsa-miR-135b-5p	1.67025	3.82362	0.720142	5.30953	1.09908e-07	5.74059e-06	Up	T22D
hsa-miR-1273e	1.54484	-3.69703	0.708643	-5.21706	1.81787e-07	9.03171e-06	Down	T22D
hsa-miR-380-5p	1.5419	3.75201	0.719121	5.2175	1.81359e-07	9.03171e-06	Up	T22D
hsa-miR-892b	1.72348	3.89561	0.747553	5.21115	1.87673e-07	9.10213e-06	Up	T22D
hsa-miR-6865-3p	2.38615	-3.5131	0.680533	-5.16229	2.43951e-07	1.15565e-05	Down	T22D
hsa-miR-483-5p	116.352	1.28834	0.253688	5.07844	3.80548e-07	1.76176e-05	Up	T22D
hsa-miR-3646	1.53621	-3.34972	0.661861	-5.06106	4.16942e-07	1.88736e-05	Down	T22D
hsa-miR-6754-3p	1.90982	-3.20244	0.643308	-4.97808	6.4217e-07	2.8437e-05	Down	T22D
hsa-miR-7154-3p	1.51963	-3.34216	0.67237	-4.97071	6.67072e-07	2.89112e-05	Down	T22D
hsa-miR-3614-3p	2.29831	-3.35744	0.679606	-4.94027	7.80146e-07	3.31074e-05	Down	T22D
hsa-miR-6848-5p	1.5249	3.71137	0.761019	4.87684	1.07798e-06	4.48131e-05	Up	T22D
hsa-miR-9-3p	4.36834	1.60938	0.342833	4.69436	2.67444e-06	0.000108956	Up	T22D
hsa-miR-4436b-3p	1.50445	3.70117	0.802578	4.6116	3.99583e-06	0.000159598	Up	T22D
hsa-miR-6781-3p	1.76624	3.923	0.85301	4.59901	4.24505e-06	0.000166292	Up	T22D
hsa-miR-320b	361.498	0.594532	0.129864	4.57811	4.69202e-06	0.000180333	none	T22D
hsa-miR-3940-5p	1.37769	3.56778	0.781509	4.56525	4.98903e-06	0.000181476	Up	T22D
hsa-miR-4738-5p	1.55808	-3.22713	0.706814	-4.56575	4.97717e-06	0.000181476	Down	T22D
hsa-miR-507	1.33757	3.525	0.771741	4.56759	4.93357e-06	0.000181476	Up	T22D
hsa-miR-323a-5p	1.21613	3.40134	0.760145	4.4746	7.65549e-06	0.000273583	Up	T22D
hsa-miR-3679-5p	31.2166	0.914494	0.207393	4.40948	1.03618e-05	0.000354417	none	T22D
hsa-miR-4467	1.43654	3.62031	0.82133	4.40787	1.04394e-05	0.000354417	Up	T22D
hsa_piR_000765/gb/DQ570956/Homo	181.111	-1.60428	0.363721	-4.41075	1.03014e-05	0.000354417	Down	T22D
hsa-miR-193a-5p	51.5986	0.952027	0.216719	4.39291	1.11845e-05	0.000369923	none	T22D
hsa-miR-6861-5p	1.42081	3.60443	0.820783	4.39146	1.12593e-05	0.000369923	Up	T22D
hsa-miR-185-5p	11.5188	2.6013	0.595017	4.3718	1.23227e-05	0.000398434	Up	T22D
hsa-miR-4740-5p	1.35131	-3.54018	0.81105	-4.36493	1.27162e-05	0.000404733	Down	T22D
hsa-miR-496	3.90024	-2.00037	0.460699	-4.34203	1.4117e-05	0.000442406	Down	T22D
hsa-miR-4681	1.23425	3.4096	0.790564	4.31287	1.61151e-05	0.000489946	Up	T22D
hsa-miR-760	88.3382	0.752583	0.174415	4.3149	1.59677e-05	0.000489946	none	T22D
hsa-miR-320c	154.843	0.72592	0.171678	4.22837	2.35393e-05	0.000705139	none	T22D
hsa-miR-6787-3p	2.8677	-1.83437	0.440827	-4.16121	3.1657e-05	0.000934571	Down	T22D
hsa-miR-511-5p	1.21646	3.38984	0.819984	4.13403	3.56453e-05	0.00103728	Up	T22D
hsa-miR-4258	1.16441	3.31447	0.804744	4.11866	3.81077e-05	0.00109332	Up	T22D
hsa-miR-7158-5p	1.29736	3.48604	0.847884	4.11146	3.9317e-05	0.00111234	Up	T22D
hsa-miR-3668	1.25725	3.43097	0.837182	4.09823	4.16314e-05	0.00116169	Up	T22D
hsa-miR-4668-5p	2.63595	-1.90835	0.467294	-4.08383	4.42989e-05	0.00121942	Down	T22D
hsa-miR-8057	1.62162	3.75903	0.923476	4.07053	4.69067e-05	0.00127398	Up	T22D
hsa-miR-4507	3.72727	-2.41855	0.598779	-4.03913	5.36499e-05	0.00143796	Down	T22D
hsa-miR-205-5p	9.27774	-0.95395	0.237261	-4.02068	5.80296e-05	0.00153515	none	T22D
hsa-miR-3181	1.08934	3.22529	0.805548	4.00384	6.23228e-05	0.00162758	Up	T22D
hsa-miR-8064	1.7424	-2.5654	0.665758	-3.85335	0.000116515	0.00300431	Down	T22D
hsa-miR-1273c	3.2611	-1.67176	0.435891	-3.83528	0.000125421	0.00311563	Down	T22D
hsa-miR-4700-3p	4.22337	-2.0126	0.524619	-3.83631	0.000124899	0.00311563	Down	T22D
hsa-miR-7151-5p	0.959096	-2.97098	0.774493	-3.83603	0.000125038	0.00311563	Down	T22D
hsa-miR-3186-3p	1.19746	3.37842	0.893859	3.77959	0.000157086	0.00380934	Up	T22D
hsa-miR-4254	20.4915	-1.16303	0.307703	-3.77972	0.000157006	0.00380934	Down	T22D
hsa-miR-187-3p	6.07289	1.34802	0.357047	3.77548	0.000159701	0.00382718	Up	T22D
hsa-miR-365a-3p	0.770008	-3.67607	0.983882	-3.73629	0.000186756	0.00428411	Down	T22D
hsa-miR-4270	1.03783	3.14568	0.841502	3.73817	0.000185363	0.00428411	Up	T22D
hsa-miR-4641	2.49434	-1.94298	0.519726	-3.73847	0.000185142	0.00428411	Down	T22D
hsa-miR-4726-3p	3.7302	-1.99572	0.534629	-3.73291	0.000189283	0.00428411	Down	T22D
hsa_piR_016735/gb/DQ593039/Homo	157.09	-1.94219	0.51997	-3.73519	0.000187575	0.00428411	Down	T22D
hsa-miR-320d	34.4062	0.691449	0.185763	3.72222	0.000197481	0.00442053	none	T22D
hsa-miR-620	1.34658	3.53219	0.95407	3.70223	0.00021371	0.00473182	Up	T22D
hsa-miR-4670-3p	4.10741	-2.08756	0.565806	-3.68953	0.000224669	0.00492097	Down	T22D
hsa-miR-379-3p	1.90605	-2.00542	0.544602	-3.68236	0.000231081	0.00500758	Down	T22D
hsa-miR-8082	2.20935	-1.87687	0.516286	-3.63532	0.000277632	0.00595302	Down	T22D
hsa-miR-548ae-5p	0.710151	-3.56395	0.981761	-3.63016	0.000283243	0.00601006	Down	T22D
hsa-miR-671-3p	71.8648	0.563328	0.155304	3.62726	0.000286448	0.0060154	none	T22D
hsa-miR-3156-3p	2.78125	-1.88376	0.532377	-3.5384	0.000402552	0.00834468	Down	T22D
hsa-miR-6774-3p	1.00139	3.12257	0.882969	3.53644	0.000405559	0.00834468	Up	T22D
hsa-miR-4304	32.5815	0.538539	0.152842	3.5235	0.000425885	0.00867528	none	T22D
hsa-miR-1202	2.77987	-1.67128	0.475061	-3.51803	0.000434758	0.00876833	Down	T22D
hsa-miR-4531	13.5489	-1.04466	0.297294	-3.51389	0.000441601	0.00881903	Down	T22D
hsa-miR-1908-5p	112.152	0.555885	0.158481	3.50757	0.000452218	0.00894338	none	T22D
hsa-miR-3612	3.7064	-1.78021	0.508395	-3.50163	0.000462417	0.00905715	Down	T22D
hsa-miR-4532	2.97109	-1.88331	0.54088	-3.48194	0.000497802	0.00956625	Down	T22D
hsa-miR-4771	2.66224	-1.99168	0.57185	-3.48288	0.000496054	0.00956625	Down	T22D
hsa-miR-4257	3.45098	-1.817	0.524753	-3.46258	0.000535027	0.0100912	Down	T22D
hsa-miR-4737	3.94137	-1.46791	0.423923	-3.46268	0.00053483	0.0100912	Down	T22D
hsa-miR-148a-3p	113.651	-2.58551	0.748581	-3.45389	0.000552565	0.0103264	Down	T22D
hsa-miR-1302	0.889869	2.94277	0.853595	3.4475	0.000565793	0.0104775	Up	T22D
hsa-miR-8085	5.25678	-1.37918	0.401033	-3.43907	0.000583726	0.0107122	Down	T22D
hsa-miR-8087	2.62639	-1.70922	0.4996	-3.42118	0.000623498	0.0113399	Down	T22D
hsa-miR-3125	3.85249	-1.31267	0.387383	-3.38857	0.000702585	0.0126652	Down	T22D
hsa-miR-144-5p	191.321	-0.915194	0.27277	-3.35519	0.000793108	0.0139696	none	T22D
hsa-miR-3609	3.54818	-1.69695	0.505896	-3.35435	0.000795521	0.0139696	Down	T22D
hsa-miR-802	2.567	-1.87652	0.558967	-3.35712	0.000787584	0.0139696	Down	T22D
hsa-miR-4488	2.57085	-1.99077	0.594133	-3.35071	0.000806038	0.0140333	Down	T22D
hsa-miR-588	1.26165	-3.46209	1.04608	-3.30959	0.000934315	0.0161288	Down	T22D
hsa-miR-3679-3p	1.47285	-4.06079	1.22895	-3.30429	0.000952188	0.0162992	Down	T22D
hsa-miR-130b-5p	35.0172	0.549466	0.166981	3.29059	0.000999772	0.0169711	none	T22D
hsa-miR-27a-5p	3.16677	-1.5376	0.468943	-3.27886	0.00104228	0.0175465	Down	T22D
hsa-miR-3200-3p	7.58304	-0.942459	0.288671	-3.26482	0.00109532	0.0182486	none	T22D
hsa-miR-548e-5p	0.653968	-3.44425	1.05625	-3.26083	0.00111086	0.0182486	Down	T22D
hsa-miR-616-5p	3.20152	-1.75957	0.53928	-3.26282	0.0011031	0.0182486	Down	T22D
hsa-miR-106b-5p	24.8593	-0.536734	0.164784	-3.25721	0.00112515	0.0183354	none	T22D
hsa-miR-4747-5p	0.813162	-3.74845	1.15293	-3.25123	0.00114908	0.0185768	Down	T22D
hsa-miR-1252-5p	3.10628	-1.65676	0.510058	-3.24817	0.00116148	0.0186295	Down	T22D
hsa-miR-1255b-5p	29.5185	-0.702412	0.216756	-3.24056	0.00119294	0.0189845	none	T22D
hsa-miR-3928-5p	3.21117	-1.64454	0.508407	-3.23469	0.00121776	0.0192293	Down	T22D
hsa-miR-3617-5p	2.31834	-1.66706	0.517199	-3.22325	0.00126745	0.0197083	Down	T22D
hsa-miR-5088-3p	1.04227	3.15149	0.977712	3.22333	0.00126709	0.0197083	Up	T22D
hsa-miR-3138	38.0939	0.479343	0.149118	3.21453	0.0013066	0.0201552	none	T22D
hsa-miR-6788-3p	4.26155	-1.73097	0.538829	-3.21247	0.00131597	0.0201552	Down	T22D
hsa-miR-5697	2.86654	-1.52636	0.475589	-3.20942	0.00133002	0.0202183	Down	T22D
hsa-miR-6505-3p	4.13769	-1.73494	0.542845	-3.19602	0.00139339	0.0210247	Down	T22D
hsa-miR-4703-5p	8.42753	-1.39604	0.437688	-3.18958	0.00142479	0.0213404	Down	T22D
hsa-miR-1276	4.70027	1.151	0.36166	3.18255	0.00145982	0.0213932	Up	T22D
hsa-miR-3927-5p	2.79894	-1.98555	0.623574	-3.18415	0.00145181	0.0213932	Down	T22D
hsa-miR-6507-3p	4.95254	-1.52137	0.477982	-3.18289	0.00145812	0.0213932	Down	T22D
hsa-miR-4660	3.01654	-1.5902	0.501266	-3.17237	0.00151199	0.0218435	Down	T22D
hsa-miR-575	2.69608	-1.91989	0.604979	-3.17348	0.00150624	0.0218435	Down	T22D
hsa-miR-3910	0.891411	-3.24289	1.03102	-3.1453	0.00165914	0.0238004	Down	T22D
hsa-miR-671-5p	39.6253	0.499329	0.159237	3.13576	0.00171408	0.0244166	none	T22D
hsa-miR-6731-5p	3.06357	-1.60149	0.511647	-3.13007	0.00174765	0.0245515	Down	T22D
hsa-miR-6852-3p	61.8594	0.707123	0.225829	3.13123	0.00174076	0.0245515	none	T22D
hsa-miR-3202	2.86703	-1.59241	0.509258	-3.12692	0.00176649	0.0246462	Down	T22D
hsa-miR-4758-5p	3.06021	-1.57783	0.506427	-3.11561	0.00183567	0.0254371	Down	T22D
hsa-miR-6893-3p	5.71343	-1.51511	0.488839	-3.0994	0.00193913	0.0266893	Down	T22D
hsa-miR-1228-3p	0.614575	-3.34657	1.0805	-3.09723	0.00195337	0.0267047	Down	T22D
hsa-miR-421	70.793	-0.418421	0.135319	-3.09212	0.00198734	0.0269881	none	T22D
hsa-miR-4466	0.961755	-3.18056	1.03107	-3.08473	0.00203738	0.0274843	Down	T22D
hsa-miR-139-3p	262.333	0.567713	0.185349	3.06293	0.00219178	0.0293728	none	T22D
hsa-miR-3143	4.5227	-1.01896	0.333058	-3.05941	0.00221775	0.0295266	Down	T22D
hsa-miR-25-3p	9.117	-0.507534	0.16614	-3.05486	0.00225167	0.0297835	none	T22D
hsa-miR-4718	2.36612	-1.74535	0.573509	-3.04328	0.00234012	0.0307537	Down	T22D
hsa-miR-6809-5p	8.14138	-0.987235	0.327116	-3.018	0.00254453	0.0332257	none	T22D
hsa-miR-548ay-3p	3.29214	-1.54057	0.511815	-3.01001	0.00261237	0.0338557	Down	T22D
hsa-miR-6720-5p	0.876214	-3.21607	1.06902	-3.00843	0.00262602	0.0338557	Down	T22D
hsa-miR-6085	2.82534	-1.60922	0.536167	-3.00135	0.00268786	0.0344351	Down	T22D
hsa-miR-187-5p	4.44857	-1.23991	0.414177	-2.99367	0.00275641	0.0346593	Down	T22D
hsa-miR-6780a-5p	3.80424	-1.43647	0.479476	-2.99592	0.0027362	0.0346593	Down	T22D
hsa-miR-711	3.3854	-1.29871	0.433804	-2.99376	0.00275563	0.0346593	Down	T22D
hsa-miR-4691-5p	14.0939	-1.26572	0.423849	-2.98625	0.00282424	0.0352943	Down	T22D
hsa-miR-6127	0.769132	-3.66675	1.23204	-2.97616	0.00291879	0.0362535	Down	T22D
hsa-miR-203a-5p	0.903179	-3.25699	1.09594	-2.97186	0.00296001	0.0365427	Down	T22D
hsa-miR-154-3p	0.558058	-3.21537	1.0835	-2.96758	0.00300158	0.0366121	Down	T22D
hsa-miR-6780b-5p	3.17652	-1.62786	0.548519	-2.96774	0.00299994	0.0366121	Down	T22D
hsa-miR-6805-3p	5.0384	-1.08	0.364162	-2.96573	0.00301969	0.0366138	Down	T22D
hsa_piR_020450/gb/DQ598104/Homo	0.680689	-3.49259	1.17889	-2.96261	0.00305039	0.0367671	Down	T22D
hsa-miR-4764-3p	2.81874	-1.51014	0.510582	-2.95768	0.00309965	0.0371411	Down	T22D
hsa-miR-4677-3p	7.41235	-0.564783	0.191168	-2.95438	0.00313297	0.0373208	none	T22D
hsa-miR-3200-5p	3.86775	-1.31801	0.448131	-2.94112	0.00327024	0.0379867	Down	T22D
hsa-miR-4279	2.66646	-1.60966	0.546671	-2.94447	0.00323512	0.0379867	Down	T22D
hsa-miR-4448	4.84659	-1.24805	0.424159	-2.94241	0.00325666	0.0379867	Down	T22D
hsa-miR-4495	3.3671	-1.80711	0.614921	-2.93876	0.00329526	0.0379867	Down	T22D
hsa-miR-4521	0.849283	-3.18398	1.08412	-2.93692	0.00331489	0.0379867	Down	T22D
hsa-miR-659-5p	0.919101	-3.02616	1.02919	-2.94033	0.00327862	0.0379867	Down	T22D
hsa-miR-6760-3p	4.3381	-1.26875	0.432063	-2.9365	0.00331941	0.0379867	Down	T22D
hsa-miR-6765-3p	5.12694	-0.986301	0.336154	-2.93407	0.00334548	0.0380712	none	T22D
hsa-miR-1297	0.898378	-3.00459	1.02591	-2.9287	0.00340383	0.0383734	Down	T22D
hsa-miR-3652	0.781787	-3.12977	1.06931	-2.92692	0.0034234	0.0383734	Down	T22D
hsa-miR-3976	0.851919	-3.32845	1.13751	-2.92608	0.0034326	0.0383734	Down	T22D
hsa-miR-6784-5p	0.837882	-2.98344	1.02007	-2.92474	0.00344739	0.0383734	Down	T22D
hsa_piR_020829/gb/DQ598677/Homo	28.9557	-0.862211	0.295718	-2.91565	0.00354945	0.0392948	none	T22D
hsa-miR-6748-5p	4.37477	1.21639	0.417735	2.91186	0.00359289	0.0395606	Up	T22D
hsa-miR-7107-5p	15.5351	-0.862529	0.297008	-2.90406	0.00368357	0.040341	none	T22D
hsa-miR-4264	0.740765	-3.23348	1.11752	-2.89345	0.00381032	0.0415061	Down	T22D
hsa-miR-20b-5p	184.017	-0.579698	0.201175	-2.88156	0.00395706	0.0427761	none	T22D
hsa-miR-4803	3.7636	-1.57582	0.547986	-2.87565	0.00403192	0.0427761	Down	T22D
hsa-miR-5584-3p	0.856654	-3.26568	1.13561	-2.87569	0.00403145	0.0427761	Down	T22D
hsa-miR-6841-5p	0.760477	-3.09186	1.07421	-2.87827	0.00399858	0.0427761	Down	T22D
hsa-miR-6856-3p	2.51547	-1.45831	0.506655	-2.8783	0.00399822	0.0427761	Down	T22D
hsa-miR-3136-3p	0.963611	-3.10721	1.08335	-2.86815	0.00412881	0.0429101	Down	T22D
hsa-miR-4693-3p	2.29402	-1.75349	0.611307	-2.86842	0.00412523	0.0429101	Down	T22D
hsa-miR-622	0.842745	-3.25176	1.13233	-2.87175	0.00408205	0.0429101	Down	T22D
hsa-miR-6766-3p	2.87957	-1.7264	0.601541	-2.86997	0.00410511	0.0429101	Down	T22D
hsa-miR-4696	0.868393	-3.50114	1.22142	-2.86645	0.004151	0.0429218	Down	T22D
hsa-miR-6890-5p	0.738519	-3.02649	1.05752	-2.86188	0.00421138	0.0433261	Down	T22D
hsa-miR-876-5p	0.476989	-2.97533	1.04042	-2.85975	0.00423976	0.0433989	Down	T22D
hsa-miR-22-5p	16.0808	0.455395	0.159458	2.85588	0.00429171	0.0434621	none	T22D
hsa-miR-4667-5p	3.00728	-1.53629	0.538193	-2.85454	0.00430994	0.0434621	Down	T22D
hsa-miR-6837-5p	1.15969	-3.09821	1.08444	-2.85696	0.00427713	0.0434621	Down	T22D
hsa-miR-133a-5p	1.12229	3.28424	1.1527	2.84918	0.00438318	0.0437673	Up	T22D
hsa-miR-514b-5p	0.82901	-3.39219	1.19034	-2.84977	0.00437506	0.0437673	Down	T22D
hsa-miR-591	0.880267	-2.97565	1.04647	-2.84352	0.00446183	0.0443353	Down	T22D
hsa_piR_004721/gb/DQ576479/Homo	20.4362	-1.03181	0.363463	-2.83884	0.00452776	0.0447721	Down	T22D
hsa-miR-487b-5p	5.02299	-0.893704	0.315193	-2.83542	0.00457657	0.0450361	none	T22D
hsa_piR_001170/gb/DQ571526/Homo	30.3388	-0.565115	0.19954	-2.8321	0.00462439	0.0452879	none	T22D
hsa-miR-551b-3p	3.99582	-1.12934	0.400114	-2.82255	0.00476441	0.0464359	Down	T22D
hsa-miR-4739	1.2048	-3.06295	1.08941	-2.81158	0.00492993	0.0469265	Down	T22D
hsa-miR-499b-3p	1.13752	3.3004	1.1719	2.81628	0.0048584	0.0469265	Up	T22D
hsa-miR-921	2.58584	-1.61752	0.574874	-2.81369	0.00489765	0.0469265	Down	T22D
hsa_piR_001318/gb/DQ571823/Homo	3.97239	-1.42473	0.506538	-2.81268	0.00491301	0.0469265	Down	T22D
hsa_piR_020326/gb/DQ597916/Homo	27.2077	-0.888035	0.315563	-2.81413	0.00489087	0.0469265	none	T22D
hsa-miR-6082	0.986474	-2.94949	1.05034	-2.80813	0.00498303	0.0472113	Down	T22D
hsa-miR-1539	5.32592	-0.850076	0.304386	-2.79276	0.00522608	0.0476773	none	T22D
hsa-miR-193b-5p	15.1439	0.847648	0.303429	2.79357	0.00521305	0.0476773	none	T22D
hsa-miR-320e	21.2202	0.624794	0.222902	2.803	0.00506302	0.0476773	none	T22D
hsa-miR-4262	3.61341	-1.59015	0.569597	-2.79172	0.00524287	0.0476773	Down	T22D
hsa-miR-4469	7.37882	-0.987566	0.353197	-2.79608	0.00517267	0.0476773	none	T22D
hsa-miR-4659a-3p	0.504368	-3.06779	1.0987	-2.7922	0.00523516	0.0476773	Down	T22D
hsa-miR-561-3p	1.29034	-3.08439	1.10293	-2.79653	0.00516549	0.0476773	Down	T22D
hsa-miR-6078	0.814568	-3.19384	1.14119	-2.79869	0.00513112	0.0476773	Down	T22D
hsa-miR-7153-3p	0.707543	-2.873	1.02561	-2.80125	0.00509046	0.0476773	Down	T22D
hsa-miR-6808-5p	1.21201	-3.16361	1.1348	-2.78781	0.00530663	0.0480427	Down	T22D
hsa-miR-5010-5p	16.0608	-0.687083	0.246998	-2.78174	0.0054068	0.048733	none	T22D
hsa-miR-6756-3p	16.3775	-0.758376	0.272929	-2.77865	0.00545846	0.0489819	none	T22D
hsa-miR-4527	0.653126	-3.13562	1.12968	-2.77566	0.00550893	0.049003	Down	T22D
hsa-miR-518b	5.09874	-1.1669	0.420312	-2.77627	0.00549867	0.049003	Down	T22D
hsa-miR-200b-5p	1.12789	3.27292	1.18285	2.76697	0.00565795	0.0501098	none	T22D
hsa-miR-1236-5p	2.99366	-1.46684	0.53135	-2.76059	0.00576976	0.0508404	none	T22D
hsa-miR-4689	0.576835	-3.24935	1.17875	-2.75662	0.00584028	0.0508404	none	T22D
hsa-miR-5100	8.18354	-0.748451	0.271295	-2.7588	0.00580134	0.0508404	none	T22D
hsa-miR-6849-5p	4.40941	-1.09221	0.396027	-2.75792	0.00581698	0.0508404	none	T22D
hsa-miR-324-5p	72.6285	-0.464285	0.168636	-2.75319	0.00590179	0.0510132	none	T22D
hsa-miR-624-5p	1.00286	-2.90102	1.05387	-2.75272	0.00591022	0.0510132	none	T22D
hsa-miR-4804-3p	5.48333	-1.06489	0.387192	-2.75028	0.00595441	0.0511778	none	T22D
hsa-miR-4456	3.36127	-1.67344	0.609444	-2.74585	0.00603542	0.05144	none	T22D
hsa-miR-663b	3.2539	-1.67924	0.61141	-2.74651	0.00602329	0.05144	none	T22D
hsa-miR-890	0.706045	-2.95418	1.07769	-2.74122	0.00612106	0.0519525	none	T22D
hsa-miR-1911-3p	4.01062	-1.35402	0.494222	-2.7397	0.00614953	0.0519776	none	T22D
hsa-miR-8062	1.20702	-2.95504	1.07957	-2.73724	0.00619562	0.0521507	none	T22D
hsa-miR-3183	3.29808	-1.34432	0.491434	-2.73551	0.00622841	0.052211	none	T22D
hsa-miR-6088	4.30328	-1.17107	0.428409	-2.73353	0.00626594	0.0523103	none	T22D
hsa-miR-3658	2.12204	-1.69665	0.622182	-2.72694	0.00639245	0.0531486	none	T22D
hsa-miR-3682-3p	3.11673	-1.31424	0.482867	-2.72174	0.00649389	0.0533389	none	T22D
hsa-miR-4685-5p	5.18876	-1.06447	0.390963	-2.72268	0.00647552	0.0533389	none	T22D
hsa-miR-5706	0.965124	-3.01252	1.1065	-2.72257	0.00647754	0.0533389	none	T22D
hsa-miR-4786-5p	2.86218	-1.28009	0.471313	-2.71602	0.00660723	0.054052	none	T22D
hsa-miR-3162-5p	3.36271	-1.38415	0.509938	-2.71435	0.00664062	0.0541078	none	T22D
hsa-miR-7151-3p	3.89165	1.11348	0.410999	2.70921	0.00674427	0.0547334	none	T22D
hsa-miR-214-5p	3.71637	0.987581	0.365376	2.70292	0.00687343	0.0551227	none	T22D
hsa-miR-3192-3p	4.41956	-1.04598	0.38696	-2.70306	0.00687039	0.0551227	none	T22D
hsa-miR-5194	2.67307	-1.34224	0.496201	-2.70504	0.0068296	0.0551227	none	T22D
hsa-miR-1273h-3p	61.7753	0.398718	0.147606	2.70123	0.00690843	0.0551861	none	T22D
hsa-let-7a-2-3p	8.02722	-0.987495	0.366375	-2.69531	0.00703223	0.0555821	none	T22D
hsa-miR-4303	0.839042	-2.96573	1.09978	-2.69666	0.00700392	0.0555821	none	T22D
hsa-miR-6862-5p	3.96521	-0.966091	0.358482	-2.69495	0.00703985	0.0555821	none	T22D
hsa-miR-3690	0.89544	-2.96104	1.10137	-2.68851	0.00717725	0.0561431	none	T22D
hsa-miR-4632-5p	2.50964	-1.41846	0.527752	-2.68775	0.00719359	0.0561431	none	T22D
hsa-miR-6801-3p	7.67658	-0.978719	0.364026	-2.6886	0.00717526	0.0561431	none	T22D
hsa-miR-1289	0.651399	-2.9302	1.092	-2.68333	0.00728923	0.0561631	none	T22D
hsa-miR-30c-2-3p	0.944008	3.0321	1.1319	2.67878	0.00738915	0.0561631	none	T22D
hsa-miR-362-3p	2.94085	-1.47046	0.548404	-2.68134	0.00733271	0.0561631	none	T22D
hsa-miR-4726-5p	0.862204	-2.81505	1.04824	-2.68551	0.00724197	0.0561631	none	T22D
hsa-miR-5000-5p	2.65649	-1.66619	0.621921	-2.6791	0.00738202	0.0561631	none	T22D
hsa-miR-631	0.898297	-2.90515	1.08425	-2.67941	0.00737525	0.0561631	none	T22D
hsa-miR-660-3p	0.767145	-2.88962	1.07845	-2.67941	0.00737515	0.0561631	none	T22D
hsa-miR-545-5p	4.64426	-1.27117	0.474879	-2.67684	0.00743198	0.0562786	none	T22D
hsa-miR-1288-3p	0.76342	-3.01188	1.13292	-2.65852	0.00784842	0.0569755	none	T22D
hsa-miR-18b-3p	1.13808	-3.03139	1.1414	-2.65586	0.00791072	0.0569755	none	T22D
hsa-miR-221-5p	52.9041	0.510636	0.19165	2.66442	0.00771202	0.0569755	none	T22D
hsa-miR-3152-3p	1.00926	-2.80454	1.05462	-2.65928	0.00783071	0.0569755	none	T22D
hsa-miR-34a-5p	42.6004	0.459617	0.172923	2.65793	0.0078623	0.0569755	none	T22D
hsa-miR-4489	3.72554	-1.08375	0.407791	-2.65761	0.00786972	0.0569755	none	T22D
hsa-miR-4703-3p	0.651591	-2.83051	1.06358	-2.66131	0.00778362	0.0569755	none	T22D
hsa-miR-4775	0.847492	-2.80733	1.05523	-2.6604	0.0078047	0.0569755	none	T22D
hsa-miR-506-5p	0.885918	-2.95071	1.10862	-2.6616	0.00777702	0.0569755	none	T22D
hsa-miR-510-3p	32.6991	-1.27093	0.478577	-2.65565	0.0079156	0.0569755	none	T22D
hsa-miR-5589-5p	3.06479	-1.49209	0.561552	-2.65709	0.00788193	0.0569755	none	T22D
hsa-miR-6722-3p	0.760921	-3.05742	1.14878	-2.66145	0.00778059	0.0569755	none	T22D
hsa-miR-8080	0.6336	-2.98427	1.11887	-2.66722	0.00764816	0.0569755	none	T22D
hsa_piR_020009/gb/DQ597484/Homo	138.847	-0.545829	0.204932	-2.66346	0.00773408	0.0569755	none	T22D
hsa-miR-144-3p	125.207	-0.911841	0.343979	-2.65086	0.00802872	0.0569843	none	T22D
hsa-miR-3674	3.53895	-1.24032	0.467636	-2.65232	0.0079941	0.0569843	none	T22D
hsa-miR-3916	7.46805	-0.758208	0.285689	-2.65396	0.00795525	0.0569843	none	T22D
hsa-miR-6798-5p	0.558698	-3.20047	1.20723	-2.6511	0.00802311	0.0569843	none	T22D
hsa-miR-544a	0.7518	-2.88228	1.08786	-2.64949	0.00806142	0.0570177	none	T22D
hsa-miR-1291	1.07152	-2.9749	1.12475	-2.64494	0.00817044	0.0575595	none	T22D
hsa-miR-767-3p	0.860347	-2.78344	1.05276	-2.64395	0.00819452	0.0575595	none	T22D
hsa-miR-6778-3p	0.813064	-2.99913	1.13652	-2.63888	0.00831795	0.0582256	none	T22D
hsa-miR-1293	16.1426	-0.886695	0.33641	-2.63576	0.008395	0.0582826	none	T22D
hsa-miR-3176	0.779057	-2.7296	1.03703	-2.63214	0.0084849	0.0582826	none	T22D
hsa-miR-33b-5p	0.712916	-3.00017	1.14054	-2.63048	0.00852637	0.0582826	none	T22D
hsa-miR-4650-5p	4.13713	-1.15515	0.439073	-2.63089	0.00851616	0.0582826	none	T22D
hsa-miR-5687	2.09933	-1.46032	0.55492	-2.63158	0.00849878	0.0582826	none	T22D
hsa-miR-6794-3p	16.1849	-0.862946	0.327945	-2.63138	0.00850397	0.0582826	none	T22D
hsa-miR-6884-5p	8.8265	-0.672215	0.255058	-2.63554	0.00840035	0.0582826	none	T22D
hsa-miR-6733-3p	0.817962	-3.18065	1.21194	-2.62443	0.00867933	0.0591297	none	T22D
hsa-miR-4485-3p	9.00285	-1.10178	0.420208	-2.622	0.00874162	0.0593115	none	T22D
hsa_piR_005799/gb/DQ577967/Homo	0.952767	3.04242	1.16073	2.62112	0.00876424	0.0593115	none	T22D
hsa-miR-1322	1.0716	-2.8281	1.08134	-2.61536	0.00891326	0.0594164	none	T22D
hsa-miR-6791-5p	0.863436	-2.74023	1.04793	-2.61489	0.00892559	0.0594164	none	T22D
hsa-miR-6800-3p	3.79632	-0.928352	0.354848	-2.61619	0.00889161	0.0594164	none	T22D
hsa-miR-6876-5p	0.992803	-2.86267	1.09396	-2.6168	0.00887585	0.0594164	none	T22D
hsa_piR_014923/gb/DQ590404/Homo	2.62122	-1.66639	0.636841	-2.61665	0.0088797	0.0594164	none	T22D
hsa-miR-335-3p	62.6827	0.490387	0.187856	2.61044	0.0090425	0.0595376	none	T22D
hsa-miR-5195-5p	0.751662	-2.74216	1.05029	-2.61084	0.00903189	0.0595376	none	T22D
hsa-miR-6075	0.82947	-2.91037	1.11409	-2.61232	0.00899302	0.0595376	none	T22D
hsa-miR-6852-5p	68.1486	0.472044	0.180877	2.60976	0.0090607	0.0595376	none	T22D
hsa-miR-3610	0.66065	-2.68376	1.03076	-2.60368	0.00922284	0.0600221	none	T22D
hsa-miR-4794	2.57833	-1.55542	0.597278	-2.60417	0.00920966	0.0600221	none	T22D
hsa-miR-551b-5p	0.935876	-2.87117	1.10201	-2.6054	0.00917663	0.0600221	none	T22D
hsa-miR-512-5p	0.589634	-2.98871	1.14927	-2.60052	0.00930827	0.0603852	none	T22D
hsa-miR-1249-3p	8.40809	-0.726078	0.279538	-2.59742	0.00939264	0.0605469	none	T22D
hsa-miR-891b	0.812879	-3.0106	1.15859	-2.5985	0.0093632	0.0605469	none	T22D
hsa-miR-2054	5.10511	-1.59227	0.613568	-2.59509	0.00945652	0.0605753	none	T22D
hsa_piR_010894/gb/DQ584698/Homo	5.06278	-2.10028	0.809173	-2.59559	0.00944287	0.0605753	none	T22D
hsa-miR-1226-5p	0.67776	-2.8063	1.08217	-2.5932	0.00950872	0.0607187	none	T22D
hsa-miR-4671-5p	3.07638	-1.46879	0.567346	-2.58887	0.00962908	0.0612951	none	T22D
hsa-miR-600	0.991402	-2.93343	1.13383	-2.58719	0.00967635	0.0614041	none	T22D
hsa-miR-1237-3p	8.02352	-1.05422	0.408077	-2.58338	0.00978387	0.0618812	none	T22D
hsa-miR-200c-3p	66.3007	0.479404	0.185756	2.58082	0.00985657	0.0618812	none	T22D
hsa-miR-515-5p	0.550124	-2.89468	1.12102	-2.58219	0.00981742	0.0618812	none	T22D
hsa-miR-7159-3p	0.823982	-3.0148	1.16842	-2.58024	0.00987304	0.0618812	none	T22D
hsa-miR-5197-3p	1.17243	-3.1111	1.20668	-2.57824	0.00993054	0.0620408	none	T22D
hsa-miR-6716-5p	2.96658	-1.3904	0.539677	-2.57636	0.00998465	0.0620408	none	T22D
hsa-miR-7114-3p	0.746419	-2.93773	1.14034	-2.57618	0.00998988	0.0620408	none	T22D
hsa-miR-197-3p	165.944	0.326579	0.126963	2.57224	0.0101042	0.0625598	none	T22D
hsa-miR-1250-3p	3.61023	-1.52298	0.593561	-2.56584	0.0102926	0.0633413	none	T22D
hsa-miR-6759-3p	0.631415	-2.65167	1.03329	-2.56623	0.0102812	0.0633413	none	T22D
hsa-miR-221-3p	5.10903	0.573904	0.223984	2.56226	0.0103994	0.0638059	none	T22D
hsa-miR-1185-5p	0.769018	-2.66477	1.04085	-2.56018	0.0104619	0.0639966	none	T22D
hsa-miR-4440	4.53252	1.0928	0.4271	2.55865	0.0105078	0.064085	none	T22D
hsa-miR-4698	0.744806	-2.68401	1.04968	-2.55698	0.0105587	0.0642029	none	T22D
hsa-miR-1197	0.864106	2.90818	1.13852	2.55436	0.0106383	0.0644946	none	T22D
hsa-miR-4760-5p	2.29863	-1.42296	0.557938	-2.55039	0.0107603	0.0648102	none	T22D
hsa-miR-610	0.783303	-2.78032	1.09051	-2.54956	0.0107858	0.0648102	none	T22D
hsa_piR_019825/gb/DQ597218/Homo	17.2965	-1.01923	0.39961	-2.55057	0.0107547	0.0648102	none	T22D
hsa-miR-4430	2.51062	-1.47756	0.58047	-2.54546	0.0109133	0.0653838	none	T22D
hsa-miR-2355-3p	27.1477	0.512368	0.20141	2.54391	0.0109618	0.0654817	none	T22D
hsa-miR-376b-3p	8.21408	-0.743596	0.292494	-2.54226	0.0110137	0.0655993	none	T22D
hsa-miR-3185	0.996579	-2.70363	1.06741	-2.53288	0.0113129	0.067185	none	T22D
hsa-miR-548an	5.47815	1.0376	0.409918	2.53123	0.0113663	0.0673058	none	T22D
hsa-miR-4680-5p	1.11623	-2.74867	1.0865	-2.52984	0.0114114	0.0673771	none	T22D
hsa-miR-208a-5p	0.7056	-2.74743	1.08747	-2.52645	0.0115221	0.0674793	none	T22D
hsa-miR-6500-5p	0.734435	-3.04709	1.20542	-2.52782	0.0114772	0.0674793	none	T22D
hsa-miR-6849-3p	0.825912	-2.80734	1.11126	-2.52627	0.0115281	0.0674793	none	T22D
hsa-miR-6737-3p	8.76469	-0.8827	0.349727	-2.52397	0.0116037	0.0676896	none	T22D
hsa-miR-6885-5p	0.980246	-2.82032	1.11777	-2.52316	0.0116305	0.0676896	none	T22D
hsa-miR-4452	0.716109	-2.79937	1.11032	-2.52123	0.0116947	0.067869	none	T22D
hsa-miR-4769-5p	0.918669	3.00029	1.19246	2.51606	0.0118676	0.0685821	none	T22D
hsa-miR-548f-3p	0.734512	-3.051	1.21286	-2.51554	0.0118849	0.0685821	none	T22D
hsa-let-7c-5p	114.795	2.11925	0.843334	2.51294	0.0119728	0.0688946	none	T22D
hsa-miR-8063	0.997829	-2.68677	1.06986	-2.51134	0.0120275	0.0690143	none	T22D
hsa-miR-2117	75.3841	-1.44759	0.577008	-2.50878	0.0121148	0.0690869	none	T22D
hsa-miR-656-3p	0.96046	3.05359	1.21754	2.50799	0.0121419	0.0690869	none	T22D
hsa-miR-920	0.751906	-2.76404	1.1016	-2.50911	0.0121037	0.0690869	none	T22D
hsa-miR-3170	0.921272	2.99309	1.19537	2.50391	0.0122831	0.0693091	none	T22D
hsa-miR-4638-3p	2.6204	-1.39529	0.5572	-2.5041	0.0122763	0.0693091	none	T22D
hsa-miR-6822-5p	0.921278	-2.81836	1.12495	-2.50533	0.0122339	0.0693091	none	T22D
hsa-miR-1180-5p	4.55646	-1.26958	0.507664	-2.50083	0.0123902	0.0695952	none	T22D
hsa-miR-940	0.94485	3.03084	1.2121	2.50049	0.0124021	0.0695952	none	T22D
hsa-miR-4724-5p	0.843126	-2.78333	1.11395	-2.49861	0.0124682	0.0696192	none	T22D
hsa-miR-5186	4.68131	-1.72027	0.688544	-2.49842	0.0124747	0.0696192	none	T22D
hsa-miR-3135a	0.777294	-2.74555	1.10099	-2.49371	0.0126415	0.0699198	none	T22D
hsa-miR-3927-3p	1.07198	-2.69662	1.08229	-2.49159	0.0127172	0.0699198	none	T22D
hsa-miR-6809-3p	0.824684	2.84037	1.13877	2.49425	0.0126224	0.0699198	none	T22D
hsa-miR-7153-5p	0.685046	-2.72482	1.09382	-2.49111	0.0127345	0.0699198	none	T22D
hsa-miR-7161-5p	2.26527	-1.54561	0.619792	-2.49376	0.0126396	0.0699198	none	T22D
hsa-miR-888-3p	0.85004	-2.92383	1.17315	-2.49229	0.0126921	0.0699198	none	T22D
hsa-miR-6779-3p	3.89676	-1.03257	0.414798	-2.48933	0.0127985	0.0700823	none	T22D
hsa-miR-371b-3p	1.35413	-2.80676	1.12952	-2.4849	0.0129587	0.0701524	none	T22D
hsa-miR-4533	5.50573	0.970419	0.390375	2.48586	0.0129237	0.0701524	none	T22D
hsa-miR-5580-3p	0.716893	-2.71952	1.09441	-2.48493	0.0129577	0.0701524	none	T22D
hsa-miR-571	0.648749	-2.70981	1.09081	-2.48422	0.0129835	0.0701524	none	T22D
hsa-miR-6832-5p	5.87293	-0.876674	0.352575	-2.48649	0.0129009	0.0701524	none	T22D
hsa-miR-670-3p	0.807739	-2.88252	1.1622	-2.48024	0.0131295	0.0707534	none	T22D
hsa-miR-193a-3p	0.888968	-2.74819	1.10917	-2.47769	0.0132236	0.0708854	none	T22D
hsa-miR-574-5p	76.9721	0.585288	0.236164	2.47832	0.0132004	0.0708854	none	T22D
hsa-miR-182-3p	0.896068	2.9606	1.19541	2.47663	0.0132629	0.0708959	none	T22D
hsa-miR-657	3.55831	-1.36712	0.55241	-2.47483	0.01333	0.0708959	none	T22D
hsa-miR-761	0.902258	2.9644	1.19763	2.47523	0.013315	0.0708959	none	T22D
hsa-miR-31-5p	3.74995	-1.30689	0.52925	-2.46932	0.0135371	0.0716234	none	T22D
hsa_piR_019443/gb/DQ596699/Homo	28.1846	0.596215	0.241448	2.46933	0.0135367	0.0716234	none	T22D
hsa-miR-6772-3p	11.1337	0.40248	0.163057	2.46834	0.0135743	0.0716344	none	T22D
hsa-miR-4425	0.873716	2.92633	1.18785	2.46355	0.0137567	0.072037	none	T22D
hsa-miR-6780b-3p	5.43806	-0.811901	0.329432	-2.46455	0.0137185	0.072037	none	T22D
hsa-miR-6892-5p	6.46868	-0.786655	0.319306	-2.46364	0.0137536	0.072037	none	T22D
hsa-miR-513a-3p	0.922041	-2.75447	1.12059	-2.45805	0.0139693	0.0729629	none	T22D
hsa-miR-6879-3p	0.894444	-2.75161	1.12052	-2.45566	0.0140624	0.0732613	none	T22D
hsa-miR-491-5p	33.8882	0.387086	0.15787	2.45193	0.0142093	0.0738377	none	T22D
hsa-miR-3144-3p	3.66135	-1.31038	0.536261	-2.44355	0.0145435	0.0751325	none	T22D
hsa-miR-4763-5p	2.71973	-1.32632	0.542924	-2.44292	0.0145691	0.0751325	none	T22D
hsa-miR-6814-5p	0.781423	-2.84116	1.16245	-2.44412	0.0145204	0.0751325	none	T22D
hsa-miR-6740-5p	0.535464	-3.14139	1.28778	-2.43939	0.0147121	0.0756783	none	T22D
hsa-miR-3179	3.70034	-0.904848	0.371477	-2.43581	0.0148585	0.076047	none	T22D
hsa_piR_021032/gb/DQ598918/Homo	4.92582	-0.942987	0.387121	-2.4359	0.0148549	0.076047	none	T22D
hsa-miR-28-5p	73.6006	0.409776	0.168328	2.43438	0.0149172	0.0761562	none	T22D
hsa-miR-1233-3p	0.84568	2.88503	1.18577	2.43303	0.0149729	0.0762495	none	T22D
hsa-miR-4652-5p	2.64572	-1.38082	0.56866	-2.4282	0.0151738	0.0770327	none	T22D
hsa-miR-569	0.758635	2.72551	1.12275	2.42752	0.0152023	0.0770327	none	T22D
hsa-miR-3672	0.856282	-2.61372	1.07757	-2.42556	0.0152847	0.0772577	none	T22D
hsa-miR-7152-3p	0.840368	-2.73338	1.12841	-2.42232	0.0154218	0.0777578	none	T22D
hsa-miR-1271-5p	9.79362	0.470795	0.194877	2.41585	0.0156984	0.0778046	none	T22D
hsa-miR-4474-3p	0.767374	-2.53581	1.04876	-2.41792	0.0156096	0.0778046	none	T22D
hsa-miR-4504	0.754855	2.71803	1.12324	2.41981	0.0155288	0.0778046	none	T22D
hsa-miR-548az-5p	0.75069	2.71452	1.12355	2.41603	0.0156906	0.0778046	none	T22D
hsa-miR-597-3p	0.751975	2.71334	1.12239	2.41748	0.0156286	0.0778046	none	T22D
hsa-miR-7158-3p	0.780375	-2.81613	1.16488	-2.41753	0.0156261	0.0778046	none	T22D
hsa-miR-891a-3p	0.776509	-2.69178	1.11292	-2.41866	0.0155778	0.0778046	none	T22D
hsa-miR-4791	0.723647	-2.78278	1.15272	-2.4141	0.0157743	0.0779908	none	T22D
hsa_piR_000775/gb/DQ570968/Homo	0.791904	2.7774	1.15268	2.40952	0.0159735	0.0787845	none	T22D
hsa-miR-129-5p	0.848858	2.88038	1.1972	2.40593	0.0161316	0.0793146	none	T22D
hsa-miR-6842-3p	17.1485	0.388899	0.161684	2.40531	0.0161588	0.0793146	none	T22D
hsa-miR-6790-3p	0.837617	2.86513	1.19386	2.39989	0.0164001	0.0801128	none	T22D
hsa-miR-6838-5p	0.770147	-2.78801	1.16138	-2.40061	0.0163679	0.0801128	none	T22D
hsa-miR-7844-5p	0.967204	-2.71811	1.13391	-2.39712	0.0165246	0.080528	none	T22D
hsa-let-7i-5p	46.4174	0.378618	0.158029	2.39588	0.0165804	0.0806069	none	T22D
hsa-miR-1307-3p	262.189	-1.86909	0.780462	-2.39485	0.0166271	0.0806414	none	T22D
hsa-miR-4747-3p	0.738628	-2.55085	1.06713	-2.39037	0.0168313	0.0813211	none	T22D
hsa-miR-7154-5p	2.8245	-1.39814	0.584987	-2.39003	0.0168471	0.0813211	none	T22D
hsa-miR-105-3p	1.01403	-2.63014	1.10171	-2.38732	0.0169717	0.0816596	none	T22D
hsa-miR-8086	0.866782	2.91786	1.22252	2.38676	0.0169974	0.0816596	none	T22D
hsa-miR-6833-5p	3.60001	-0.935092	0.392567	-2.38199	0.0172193	0.0825313	none	T22D
hsa_piR_001311/gb/DQ571812/Homo	4.9218	-1.18286	0.496946	-2.38026	0.0173005	0.0827258	none	T22D
hsa-miR-3683	0.707317	-2.46579	1.03879	-2.37371	0.0176102	0.0840093	none	T22D
hsa-miR-1265	2.73566	-1.28215	0.540471	-2.37229	0.0176783	0.0840889	none	T22D
hsa-miR-633	0.80768	2.81396	1.18651	2.37164	0.0177094	0.0840889	none	T22D
hsa-miR-185-3p	93.9575	0.340394	0.14359	2.37059	0.0177597	0.0841314	none	T22D
hsa-miR-4472	1.0303	-2.56441	1.08218	-2.36966	0.0178044	0.0841476	none	T22D
hsa-miR-4285	0.590437	-2.56295	1.08437	-2.36354	0.0181012	0.0851969	none	T22D
hsa-miR-513b-3p	0.971743	-2.57823	1.09105	-2.36308	0.0181237	0.0851969	none	T22D
hsa_piR_016946/gb/DQ593358/Homo	21.8908	0.577315	0.244366	2.3625	0.0181519	0.0851969	none	T22D
hsa-miR-3908	0.730214	2.66923	1.13029	2.36153	0.0181996	0.0852244	none	T22D
hsa-miR-4287	0.70256	-2.89523	1.2269	-2.35979	0.0182855	0.0852634	none	T22D
hsa-miR-451a	7.16905	-0.599047	0.25387	-2.35966	0.0182917	0.0852634	none	T22D
hsa-miR-34b-3p	2.85404	-1.26843	0.537984	-2.35775	0.0183862	0.0855086	none	T22D
hsa-miR-4798-5p	0.703448	-2.48343	1.05388	-2.35647	0.0184495	0.0855407	none	T22D
hsa_piR_001184/gb/DQ571550/Homo	19.7627	-1.12585	0.47788	-2.35592	0.0184771	0.0855407	none	T22D
hsa-miR-224-3p	0.565693	-3.03829	1.29064	-2.35409	0.0185681	0.085573	none	T22D
hsa-miR-6761-3p	0.772124	-2.62203	1.11369	-2.35436	0.0185548	0.085573	none	T22D
hsa-miR-200a-5p	0.881711	2.91557	1.24046	2.35039	0.0187538	0.0862335	none	T22D
hsa-miR-1304-5p	38.8356	0.377435	0.160748	2.348	0.0188746	0.0865937	none	T22D
hsa-miR-380-3p	0.627588	-2.54342	1.08404	-2.34624	0.0189641	0.0866142	none	T22D
hsa-miR-7159-5p	0.758581	2.72201	1.16013	2.34629	0.0189616	0.0866142	none	T22D
hsa-miR-7108-3p	6.06317	-0.879939	0.375269	-2.34483	0.019036	0.086748	none	T22D
hsa-miR-4328	0.512789	-2.53352	1.08143	-2.34274	0.0191425	0.0868382	none	T22D
hsa-miR-4674	0.544082	-3.04825	1.30078	-2.3434	0.0191089	0.0868382	none	T22D
hsa-miR-6870-5p	4.36692	0.908005	0.387715	2.34194	0.0191837	0.0868382	none	T22D
hsa-miR-7111-5p	0.770827	-2.85181	1.21993	-2.33769	0.0194035	0.0876383	none	T22D
hsa-miR-1207-5p	0.909942	-2.64703	1.1328	-2.33671	0.0194541	0.0876728	none	T22D
hsa-miR-299-3p	0.873667	-2.8009	1.19957	-2.33492	0.0195476	0.0878932	none	T22D
hsa-miR-3941	1.09661	-2.71937	1.16581	-2.3326	0.0196691	0.0878932	none	T22D
hsa-miR-4470	0.857716	-2.61665	1.12183	-2.33248	0.0196757	0.0878932	none	T22D
hsa-miR-936	6.78477	-0.868472	0.372104	-2.33395	0.0195984	0.0878932	none	T22D
hsa-miR-208b-3p	10.6723	-0.703216	0.301725	-2.33065	0.0197719	0.0881299	none	T22D
hsa-miR-4632-3p	0.70196	2.62229	1.12603	2.32878	0.0198707	0.0881844	none	T22D
hsa-miR-4762-3p	0.775357	-2.58754	1.11088	-2.32927	0.0198447	0.0881844	none	T22D
hsa-miR-3675-5p	1.10683	-2.55869	1.09916	-2.32786	0.0199198	0.0882099	none	T22D
hsa-miR-6785-3p	4.41809	-1.00304	0.431041	-2.32702	0.0199642	0.0882148	none	T22D
hsa-miR-2114-3p	0.622379	-2.83585	1.22043	-2.32365	0.0201445	0.0886001	none	T22D
hsa-miR-4691-3p	0.696342	-2.43383	1.04773	-2.32295	0.0201819	0.0886001	none	T22D
hsa-miR-579-3p	0.608657	-2.53984	1.09303	-2.32367	0.0201434	0.0886001	none	T22D
hsa-miR-145-5p	62.616	-0.576439	0.248952	-2.31546	0.0205878	0.0888502	none	T22D
hsa-miR-376a-3p	42.9849	-0.665228	0.287206	-2.31621	0.0205469	0.0888502	none	T22D
hsa-miR-431-3p	8.33768	-0.528445	0.227899	-2.31877	0.0204075	0.0888502	none	T22D
hsa-miR-4755-5p	0.777214	2.76073	1.18957	2.32079	0.0202981	0.0888502	none	T22D
hsa-miR-4778-3p	1.0406	-2.64356	1.14133	-2.31621	0.0205468	0.0888502	none	T22D
hsa-miR-624-3p	3.56359	-0.908591	0.391995	-2.31786	0.0204568	0.0888502	none	T22D
hsa-miR-629-5p	247.661	0.284551	0.122798	2.31722	0.0204918	0.0888502	none	T22D
hsa_piR_016677/gb/DQ592953/Homo	10.537	0.529705	0.228447	2.31872	0.0204103	0.0888502	none	T22D
hsa-miR-4481	0.75036	2.67334	1.15548	2.31362	0.0206884	0.0890955	none	T22D
hsa-miR-302b-5p	0.73387	-2.8234	1.22304	-2.3085	0.0209713	0.0897996	none	T22D
hsa-miR-3914	1.00123	-2.65121	1.14864	-2.30813	0.0209922	0.0897996	none	T22D
hsa-miR-4765	0.83426	-2.48814	1.0783	-2.30748	0.0210282	0.0897996	none	T22D
hsa-miR-4798-3p	1.03913	-2.56773	1.11199	-2.30913	0.0209366	0.0897996	none	T22D
hsa-miR-3162-3p	7.80869	-0.735043	0.318692	-2.30644	0.0210863	0.0898593	none	T22D
hsa-miR-154-5p	10.1341	-0.565045	0.24543	-2.30226	0.0213204	0.0906672	none	T22D
hsa-miR-3686	0.820132	-2.72802	1.18674	-2.29876	0.0215188	0.0911306	none	T22D
hsa-miR-5688	0.626381	-2.64833	1.15174	-2.29941	0.0214816	0.0911306	none	T22D
hsa-miR-373-3p	0.755624	-2.56678	1.11766	-2.29657	0.0216434	0.0914682	none	T22D
hsa-miR-561-5p	3.1765	-1.31596	0.57354	-2.29446	0.0217642	0.091788	none	T22D
hsa-miR-33b-3p	0.761947	-2.44723	1.06743	-2.29264	0.0218687	0.0920381	none	T22D
hsa-miR-16-1-3p	0.822824	-2.43196	1.06223	-2.28949	0.022051	0.0922339	none	T22D
hsa-miR-3682-5p	3.86874	-0.817645	0.3571	-2.28968	0.02204	0.0922339	none	T22D
hsa-miR-6812-3p	13.4814	-0.861235	0.375979	-2.29065	0.0219839	0.0922339	none	T22D
hsa-miR-6086	0.8712	-2.72731	1.19168	-2.28863	0.0221011	0.092254	none	T22D
hsa-miR-568	0.89303	-2.58601	1.13039	-2.28772	0.022154	0.0922856	none	T22D
hsa-miR-3692-3p	3.93809	-1.02349	0.449153	-2.2787	0.0226849	0.0942496	none	T22D
hsa-miR-4305	3.58439	-1.03388	0.45398	-2.27737	0.0227643	0.0942496	none	T22D
hsa-miR-6817-3p	60.874	-1.05679	0.463999	-2.27757	0.0227521	0.0942496	none	T22D
hsa-miR-4673	4.3088	-1.23067	0.541101	-2.27438	0.0229434	0.0947984	none	T22D
hsa-miR-6892-3p	2.91461	-1.23156	0.542194	-2.27144	0.0231204	0.094952	none	T22D
hsa-miR-758-5p	0.940644	-2.47312	1.08868	-2.27168	0.0231058	0.094952	none	T22D
hsa-miR-7976	131.317	-1.2375	0.544534	-2.27258	0.0230512	0.094952	none	T22D
hsa-miR-4766-5p	0.728758	2.66999	1.17826	2.26604	0.0234488	0.0953399	none	T22D
hsa-miR-5195-3p	0.912414	-2.70013	1.19153	-2.2661	0.023445	0.0953399	none	T22D
hsa-miR-552-5p	4.05514	-0.879178	0.387796	-2.26712	0.023383	0.0953399	none	T22D
hsa-miR-6087	5.74446	-0.884782	0.390138	-2.26787	0.0233371	0.0953399	none	T22D
hsa-miR-8052	7.67014	-0.771698	0.340237	-2.26812	0.0233218	0.0953399	none	T22D
hsa-miR-548b-5p	1.14417	-2.51268	1.11109	-2.26146	0.0237308	0.096294	none	T22D
hsa-miR-4793-5p	4.38041	-0.959658	0.424671	-2.25977	0.0238356	0.0965269	none	T22D
hsa-miR-99a-5p	46.265	0.453388	0.200722	2.25878	0.0238968	0.0965829	none	T22D
hsa-miR-5739	0.742195	2.68902	1.19088	2.25802	0.0239444	0.0965836	none	T22D
hsa-miR-3157-5p	0.725138	2.66844	1.18245	2.2567	0.0240266	0.0967238	none	T22D
hsa_piR_001101/gb/DQ571419/Homo	0.43783	-2.85954	1.26773	-2.25565	0.0240928	0.0967991	none	T22D
hsa-miR-548v	0.527834	-2.91266	1.29366	-2.25149	0.0243545	0.0972749	none	T22D
hsa-miR-6840-3p	14.1678	0.518527	0.230211	2.25239	0.0242974	0.0972749	none	T22D
hsa-miR-8077	31.9515	-1.13162	0.502547	-2.25176	0.0243372	0.0972749	none	T22D
hsa-miR-4428	0.578039	-2.72403	1.21165	-2.2482	0.0245633	0.097535	none	T22D
hsa-miR-6878-5p	3.79333	-1.0262	0.456258	-2.24916	0.0245021	0.097535	none	T22D
hsa-miR-6881-5p	4.77475	-1.00214	0.445624	-2.24885	0.024522	0.097535	none	T22D
hsa-miR-6830-3p	0.851312	2.88174	1.2834	2.24539	0.0247431	0.0980578	none	T22D
hsa-miR-6889-3p	0.565809	-2.59203	1.15481	-2.24456	0.0247962	0.0980776	none	T22D
hsa-miR-191-3p	71.332	0.320651	0.143071	2.2412	0.025013	0.0981723	none	T22D
hsa-miR-3936	0.73248	2.67659	1.19365	2.24237	0.0249377	0.0981723	none	T22D
hsa-miR-4799-5p	0.706373	2.63281	1.17413	2.24234	0.0249391	0.0981723	none	T22D
hsa-miR-6882-5p	8.59371	-0.527402	0.235273	-2.24166	0.0249834	0.0981723	none	T22D
hsa-miR-4646-5p	4.12213	-0.860383	0.384109	-2.23995	0.0250944	0.0983024	none	T22D
hsa-miR-4782-5p	3.88141	-1.33254	0.595201	-2.2388	0.0251691	0.0984057	none	T22D
hsa-miR-122-5p	9.43286	0.731977	0.327152	2.23742	0.0252589	0.0985679	none	T22D
hsa-miR-216a-5p	3.77709	-1.33136	0.595289	-2.2365	0.0253191	0.0985898	none	T22D
hsa-miR-6508-5p	0.615639	-2.71852	1.21588	-2.23585	0.0253613	0.0985898	none	T22D
hsa-miR-4774-3p	0.720827	2.65613	1.19157	2.22911	0.0258068	0.10013	none	T22D
hsa-miR-1292-3p	0.914714	-2.43416	1.09594	-2.22107	0.0263465	0.101301	none	T22D
hsa-miR-3661	1.12473	-2.60009	1.16963	-2.22301	0.0262154	0.101301	none	T22D
hsa-miR-4683	12.0891	0.416386	0.187424	2.22163	0.0263086	0.101301	none	T22D
hsa-miR-5695	4.30678	-0.990121	0.445791	-2.22104	0.0263481	0.101301	none	T22D
hsa-miR-6734-3p	5.5309	-0.977011	0.44006	-2.22017	0.0264069	0.101301	none	T22D
hsa-miR-6859-5p	4.96215	-0.711289	0.320327	-2.22051	0.0263843	0.101301	none	T22D
hsa-miR-34c-5p	0.718389	2.64408	1.1924	2.21744	0.0265929	0.101823	none	T22D
hsa-miR-532-5p	200.387	-0.366323	0.165271	-2.21649	0.0266577	0.101879	none	T22D
hsa-miR-3122	3.85702	-0.935978	0.423283	-2.21123	0.0270196	0.102081	none	T22D
hsa-miR-3144-5p	0.871925	-2.7651	1.24874	-2.21432	0.026807	0.102081	none	T22D
hsa-miR-3622a-3p	0.711457	2.63035	1.18969	2.21095	0.0270392	0.102081	none	T22D
hsa-miR-4720-3p	0.562391	-2.60122	1.17574	-2.21242	0.0269379	0.102081	none	T22D
hsa-miR-6076	0.728952	2.66543	1.20573	2.21064	0.0270611	0.102081	none	T22D
hsa-miR-629-3p	57.4661	0.295626	0.133587	2.21298	0.0268991	0.102081	none	T22D
hsa-miR-6866-3p	4.50832	-0.998663	0.451664	-2.21108	0.0270305	0.102081	none	T22D
hsa-miR-4664-3p	4.67452	-0.854958	0.387172	-2.20821	0.0272295	0.102526	none	T22D
hsa-miR-433-5p	0.620552	-2.43741	1.10417	-2.20746	0.0272822	0.102535	none	T22D
hsa-miR-621	10.0832	-0.490887	0.222573	-2.20551	0.0274186	0.102857	none	T22D
hsa-miR-4446-5p	5.01523	-0.879412	0.39949	-2.20134	0.0277121	0.103714	none	T22D
hsa-miR-4649-5p	2.74907	-1.03226	0.469035	-2.20082	0.0277488	0.103714	none	T22D
hsa-miR-1264	0.594878	-2.54864	1.16026	-2.19661	0.0280486	0.104422	none	T22D
hsa-miR-216a-3p	0.662418	-2.58142	1.17566	-2.19573	0.0281116	0.104422	none	T22D
hsa-miR-4709-3p	0.608574	-2.42138	1.10371	-2.19386	0.0282456	0.104422	none	T22D
hsa-miR-4784	97.3638	0.383597	0.174826	2.19417	0.0282234	0.104422	none	T22D
hsa-miR-5197-5p	2.49299	-1.21638	0.554183	-2.19491	0.0281697	0.104422	none	T22D
hsa-miR-8060	7.89333	-0.619043	0.281713	-2.19742	0.0279903	0.104422	none	T22D
hsa-miR-579-5p	0.720016	2.64007	1.2038	2.19311	0.0282997	0.104432	none	T22D
hsa-miR-3195	0.92845	-2.6503	1.21128	-2.18801	0.0286689	0.105603	none	T22D
hsa_piR_000651/gb/DQ570812/Homo	3.20049	-1.94529	0.889422	-2.18714	0.0287324	0.105646	none	T22D
hsa-miR-4313	0.660753	-2.41697	1.10771	-2.18196	0.0291127	0.106765	none	T22D
hsa-miR-4714-5p	0.677269	2.5702	1.17871	2.18052	0.0292189	0.106765	none	T22D
hsa-miR-514a-3p	0.694149	-2.54548	1.16744	-2.18038	0.0292291	0.106765	none	T22D
hsa-miR-6853-5p	0.79098	-2.33843	1.0726	-2.18015	0.0292465	0.106765	none	T22D
hsa-miR-9500	0.799579	-2.57634	1.18215	-2.17937	0.0293045	0.106786	none	T22D
hsa-miR-4745-5p	3.98277	-0.865179	0.397743	-2.17522	0.0296133	0.107513	none	T22D
hsa-miR-548q	5.04299	-0.783483	0.360196	-2.17516	0.0296181	0.107513	none	T22D
hsa-miR-889-5p	7.93566	0.897924	0.412921	2.17457	0.0296625	0.107513	none	T22D
hsa-miR-6773-5p	2.93137	-1.18609	0.545645	-2.17375	0.0297241	0.107545	none	T22D
hsa-miR-6819-3p	0.939882	-2.52663	1.16272	-2.17303	0.0297778	0.107548	none	T22D
hsa-miR-30b-5p	119.729	-0.491919	0.226525	-2.17159	0.0298864	0.10775	none	T22D
hsa-miR-4670-5p	0.79244	-2.45839	1.13273	-2.17032	0.0299824	0.107905	none	T22D
hsa-miR-3161	5.35048	0.851469	0.392479	2.16946	0.0300474	0.107948	none	T22D
hsa-miR-450a-2-3p	0.745368	2.70598	1.24956	2.16554	0.0303461	0.108567	none	T22D
hsa-miR-6068	2.77756	-0.973166	0.449477	-2.16511	0.0303795	0.108567	none	T22D
hsa-miR-6835-5p	4.00204	-0.933132	0.430754	-2.16628	0.0302902	0.108567	none	T22D
hsa-miR-1238-3p	1.06625	-2.41228	1.11465	-2.16416	0.0304519	0.108635	none	T22D
hsa-miR-1203	0.753792	2.71804	1.25847	2.1598	0.0307883	0.109643	none	T22D
hsa-miR-6808-3p	0.561393	-3.21569	1.48971	-2.15861	0.0308803	0.109779	none	T22D
hsa-miR-4795-3p	0.647309	-2.51743	1.16703	-2.15712	0.0309962	0.109807	none	T22D
hsa-miR-548z	24.4706	0.400198	0.185466	2.1578	0.0309434	0.109807	none	T22D
hsa-miR-6513-3p	11.0133	-0.364722	0.169154	-2.15615	0.0310721	0.109885	none	T22D
hsa-miR-4453	0.816517	-2.44208	1.13442	-2.15271	0.0313414	0.110646	none	T22D
hsa-miR-6854-5p	0.849166	-2.54666	1.18357	-2.15168	0.0314229	0.110741	none	T22D
hsa-miR-550a-3-5p	0.560266	-2.51709	1.1734	-2.14512	0.0319432	0.112381	none	T22D
hsa-miR-3689d	0.742721	-2.32217	1.08378	-2.14266	0.0321405	0.112492	none	T22D
hsa-miR-378a-3p	124.221	0.366067	0.170841	2.14273	0.0321347	0.112492	none	T22D
hsa-miR-412-5p	5.99363	-0.961218	0.44833	-2.144	0.0320333	0.112492	none	T22D
hsa-miR-205-3p	5.80698	-0.747838	0.349495	-2.13977	0.0323734	0.113113	none	T22D
hsa-miR-5187-3p	4.16357	-0.883206	0.41297	-2.13867	0.0324625	0.11323	none	T22D
hsa-miR-3605-3p	24.4656	-0.325097	0.152128	-2.137	0.0325981	0.113508	none	T22D
hsa-miR-7155-3p	0.664683	2.53529	1.1874	2.13516	0.0327479	0.113835	none	T22D
hsa-miR-3135b	377.847	-0.702737	0.329892	-2.1302	0.0331551	0.11498	none	T22D
hsa-miR-542-5p	7.22417	-0.444924	0.209008	-2.12874	0.0332754	0.11498	none	T22D
hsa-miR-597-5p	10.8185	-0.935818	0.439679	-2.12841	0.033303	0.11498	none	T22D
hsa-miR-658	7.22526	-0.727871	0.341812	-2.12945	0.0332171	0.11498	none	T22D
hsa-miR-1199-3p	10.4243	-1.0665	0.501411	-2.127	0.0334204	0.115144	none	T22D
hsa-miR-188-5p	0.600398	2.39816	1.12886	2.12441	0.0336359	0.115144	none	T22D
hsa-miR-345-3p	0.668878	2.5433	1.19754	2.12377	0.0336897	0.115144	none	T22D
hsa-miR-4633-3p	0.642452	2.48704	1.17082	2.12419	0.0336542	0.115144	none	T22D
hsa-miR-4756-3p	0.617299	-2.50293	1.17785	-2.125	0.0335869	0.115144	none	T22D
hsa-miR-6795-3p	0.571491	-2.34135	1.10138	-2.12583	0.0335177	0.115144	none	T22D
hsa-miR-3622b-3p	0.754147	-2.28043	1.07439	-2.12254	0.0337928	0.115303	none	T22D
hsa-miR-3147	6.70466	-0.643685	0.303486	-2.12097	0.033924	0.115557	none	T22D
hsa-miR-6735-3p	0.826145	2.84171	1.34306	2.11585	0.0343578	0.11684	none	T22D
hsa-miR-3197	0.68309	-2.64926	1.25276	-2.11474	0.0344522	0.116965	none	T22D
hsa-miR-3923	3.90927	-0.850812	0.403613	-2.10799	0.0350318	0.117818	none	T22D
hsa-miR-4490	0.665392	-2.48807	1.17995	-2.10863	0.0349763	0.117818	none	T22D
hsa-miR-4770	0.639979	2.48405	1.17828	2.1082	0.0350133	0.117818	none	T22D
hsa-miR-5587-3p	0.798649	2.79609	1.32656	2.10778	0.0350503	0.117818	none	T22D
hsa-miR-5699-5p	4.29064	-0.877553	0.416162	-2.10868	0.0349723	0.117818	none	T22D
hsa-miR-582-3p	0.633588	2.47916	1.1756	2.10885	0.0349575	0.117818	none	T22D
hsa-miR-202-3p	3.46834	-1.26751	0.602726	-2.10296	0.0354692	0.118987	none	T22D
hsa-miR-3174	8.59721	-0.536444	0.255172	-2.10228	0.0355284	0.118987	none	T22D
hsa-miR-323b-3p	65.7546	-0.60617	0.288631	-2.10016	0.0357151	0.118987	none	T22D
hsa-miR-378d	22.0051	0.401522	0.191381	2.09802	0.0359033	0.118987	none	T22D
hsa-miR-378h	0.685769	2.54847	1.21271	2.10147	0.0356001	0.118987	none	T22D
hsa-miR-5002-5p	0.632529	2.4713	1.17789	2.09808	0.0358984	0.118987	none	T22D
hsa-miR-5693	0.662774	2.52501	1.20261	2.0996	0.0357639	0.118987	none	T22D
hsa-miR-6731-3p	6.51388	-0.633567	0.302017	-2.09779	0.035924	0.118987	none	T22D
hsa-miR-6829-3p	3.54303	-1.03198	0.491272	-2.10063	0.0356734	0.118987	none	T22D
hsa-miR-4539	0.678731	-2.57945	1.23072	-2.09589	0.0360921	0.11935	none	T22D
hsa-miR-130a-5p	0.75457	-2.24821	1.07491	-2.09153	0.0364806	0.119429	none	T22D
hsa-miR-1911-5p	0.640619	2.48991	1.19029	2.09185	0.0364518	0.119429	none	T22D
hsa-miR-3666	7.7642	0.562064	0.268881	2.09038	0.0365838	0.119429	none	T22D
hsa-miR-4423-5p	0.633151	2.47791	1.18507	2.09093	0.0365344	0.119429	none	T22D
hsa-miR-4744	0.722865	2.65123	1.26831	2.09037	0.0365849	0.119429	none	T22D
hsa-miR-5087	3.54035	-0.965017	0.461082	-2.09294	0.0363547	0.119429	none	T22D
hsa-miR-550a-3p	4.20626	-0.852942	0.407665	-2.09226	0.0364152	0.119429	none	T22D
hsa_piR_015026/gb/DQ590548/Homo	4.85367	-0.90462	0.43214	-2.09335	0.0363178	0.119429	none	T22D
hsa-miR-21-5p	7.5633	0.42294	0.202888	2.0846	0.0371058	0.120545	none	T22D
hsa-miR-4284	4.07213	0.946857	0.453973	2.08571	0.0370047	0.120545	none	T22D
hsa-miR-503-3p	1.0149	-2.43967	1.17069	-2.08396	0.0371637	0.120545	none	T22D
hsa-miR-6506-5p	0.669293	-2.33025	1.11767	-2.08492	0.0370766	0.120545	none	T22D
hsa-miR-10b-5p	140.785	0.499951	0.240504	2.07876	0.0376391	0.121318	none	T22D
hsa-miR-1286	0.563177	2.31871	1.1146	2.08031	0.0374974	0.121318	none	T22D
hsa-miR-548b-3p	0.737179	-2.22368	1.06958	-2.07903	0.0376149	0.121318	none	T22D
hsa-miR-548f-5p	0.61144	2.42896	1.16883	2.0781	0.0376997	0.121318	none	T22D
hsa-miR-92a-1-5p	10.311	-0.590743	0.284253	-2.07823	0.0376881	0.121318	none	T22D
hsa-miR-583	0.764001	-2.4749	1.19175	-2.07669	0.0378305	0.121547	none	T22D
hsa-miR-4525	1.0031	-2.41033	1.16212	-2.07409	0.0380713	0.122097	none	T22D
hsa-miR-6782-3p	0.645742	-2.57292	1.24083	-2.07354	0.0381217	0.122097	none	T22D
hsa-miR-181b-3p	0.640733	2.46614	1.18986	2.07263	0.0382063	0.122176	none	T22D
hsa-miR-4460	0.942616	-2.29797	1.10974	-2.07074	0.0383833	0.12255	none	T22D
hsa-miR-5689	0.814321	-2.3782	1.1501	-2.06781	0.0386575	0.123039	none	T22D
hsa_piR_020548/gb/DQ598263/Homo	13.7332	-1.03866	0.502284	-2.06787	0.0386522	0.123039	none	T22D
hsa-miR-214-3p	0.799362	2.78704	1.3488	2.06632	0.0387984	0.123295	none	T22D
hsa-miR-4325	8.6567	-0.445803	0.216166	-2.06232	0.0391775	0.124306	none	T22D
hsa-miR-103a-2-5p	4.40838	-1.20348	0.583849	-2.06129	0.0392758	0.124424	none	T22D
hsa-miR-4792	4.54094	-1.19659	0.580824	-2.06015	0.0393842	0.124574	none	T22D
hsa-miR-8059	21.2561	-0.792825	0.386065	-2.0536	0.0400139	0.12637	none	T22D
hsa-miR-6738-5p	8.13651	-0.630211	0.307512	-2.04939	0.0404243	0.127271	none	T22D
hsa-miR-6893-5p	0.560667	-2.54485	1.24139	-2.05001	0.0403636	0.127271	none	T22D
hsa-miR-873-5p	6.18514	-0.570514	0.27852	-2.04838	0.0405227	0.127384	none	T22D
hsa-miR-4497	0.61484	-2.71163	1.32448	-2.04732	0.0406267	0.127514	none	T22D
hsa-miR-494-5p	0.677117	2.56422	1.25312	2.04626	0.0407306	0.127644	none	T22D
hsa-miR-6889-5p	1.13501	-2.29228	1.12089	-2.04506	0.040849	0.127818	none	T22D
hsa-miR-1184	0.536002	2.24808	1.10009	2.04355	0.0409982	0.128088	none	T22D
hsa-miR-5586-3p	0.674685	2.55465	1.25061	2.04272	0.0410797	0.128146	none	T22D
hsa-miR-4502	0.452832	-2.89367	1.41717	-2.04187	0.0411646	0.128215	none	T22D
hsa-let-7e-3p	3.61889	-0.902453	0.442441	-2.03971	0.0413791	0.128686	none	T22D
hsa-miR-521	7.53197	-0.686397	0.33763	-2.03299	0.042054	0.130585	none	T22D
hsa-miR-1227-3p	4.05175	-0.915096	0.450525	-2.03118	0.0422372	0.130955	none	T22D
hsa-miR-423-5p	5.79801	0.3917	0.192999	2.02954	0.042403	0.131269	none	T22D
hsa-miR-30b-3p	8.59157	-0.399682	0.19722	-2.02658	0.0427049	0.132003	none	T22D
hsa-miR-6823-5p	6.40092	-0.845173	0.417389	-2.02491	0.0428769	0.132134	none	T22D
hsa-miR-765	10.0284	-0.64831	0.320129	-2.02515	0.0428515	0.132134	none	T22D
hsa-miR-1224-5p	18.2135	-0.52638	0.260651	-2.01948	0.0434369	0.132533	none	T22D
hsa-miR-4704-5p	0.714313	-2.37984	1.17769	-2.02077	0.0433033	0.132533	none	T22D
hsa-miR-6718-5p	10.299	-1.02218	0.505749	-2.02113	0.0432667	0.132533	none	T22D
hsa-miR-7106-3p	4.84289	-0.9192	0.45471	-2.02151	0.0432269	0.132533	none	T22D
hsa-miR-7641	9.03683	-0.756933	0.37486	-2.01924	0.0434621	0.132533	none	T22D
hsa-miR-937-5p	3.16292	-1.08589	0.537074	-2.02187	0.0431898	0.132533	none	T22D
hsa-miR-99b-3p	61.1608	0.488536	0.241875	2.01979	0.0434052	0.132533	none	T22D
hsa-miR-155-3p	0.657165	2.5221	1.25544	2.00894	0.0445434	0.134422	none	T22D
hsa-miR-4441	0.650793	2.51535	1.25021	2.01194	0.0442264	0.134422	none	T22D
hsa-miR-4492	1.70734	-2.43296	1.21005	-2.01063	0.0443648	0.134422	none	T22D
hsa-miR-4716-3p	0.648962	2.51467	1.24983	2.01201	0.0442193	0.134422	none	T22D
hsa-miR-6070	0.659164	2.51815	1.25192	2.01143	0.0442797	0.134422	none	T22D
hsa-miR-6726-3p	0.96441	-2.23374	1.11169	-2.00933	0.0445023	0.134422	none	T22D
hsa-miR-6783-5p	4.74674	-0.861761	0.428799	-2.00971	0.0444621	0.134422	none	T22D
hsa-miR-6880-3p	0.637084	-2.50963	1.25019	-2.0074	0.0447073	0.134717	none	T22D
hsa-miR-1245b-3p	0.593947	2.37789	1.18573	2.00542	0.0449185	0.134934	none	T22D
hsa-miR-4433a-5p	73.3951	0.616502	0.3077	2.00358	0.0451151	0.134934	none	T22D
hsa-miR-4785	5.37204	-0.824872	0.411709	-2.00353	0.0451203	0.134934	none	T22D
hsa-miR-6820-3p	0.583668	2.36071	1.17847	2.0032	0.0451558	0.134934	none	T22D
hsa_piR_017936/gb/DQ594740/Homo	15.5005	-0.823488	0.411127	-2.003	0.0451768	0.134934	none	T22D
hsa_piR_020668/gb/DQ598445/Homo	4.64041	-0.852029	0.424994	-2.0048	0.0449839	0.134934	none	T22D
hsa-miR-4422	0.588947	2.38373	1.1919	1.99995	0.0455058	0.13552	none	T22D
hsa-miR-6847-5p	3.05186	-1.02476	0.512344	-2.00014	0.0454846	0.13552	none	T22D
hsa-miR-5096	5.80459	-0.509861	0.255173	-1.9981	0.0457063	0.135918	none	T22D
hsa-miR-5001-5p	6.12142	-0.710375	0.355959	-1.99566	0.0459707	0.136306	none	T22D
hsa-miR-6894-5p	3.57443	-0.822875	0.412222	-1.99619	0.0459129	0.136306	none	T22D
hsa-miR-628-5p	92.6471	0.350135	0.175566	1.99432	0.0461175	0.136543	none	T22D
hsa-miR-4263	0.46485	-2.33763	1.17271	-1.99335	0.0462231	0.136657	none	T22D
hsa-miR-6758-5p	5.34417	-0.730464	0.366689	-1.99205	0.0463651	0.136878	none	T22D
hsa-miR-3158-3p	1.23047	-2.27564	1.14413	-1.98898	0.0467037	0.137678	none	T22D
hsa-miR-370-5p	0.644127	2.49477	1.25697	1.98474	0.0471732	0.138861	none	T22D
hsa-miR-217	0.85531	-2.44328	1.23276	-1.98197	0.0474829	0.13937	none	T22D
hsa-miR-5704	1.04544	-2.32805	1.17461	-1.98198	0.047482	0.13937	none	T22D
hsa-miR-199b-5p	12.129	-0.423644	0.214095	-1.97877	0.0478422	0.139899	none	T22D
hsa-miR-3171	0.538991	-2.19538	1.10904	-1.97953	0.0477567	0.139899	none	T22D
hsa-miR-452-5p	16.2854	0.451604	0.228253	1.97853	0.0478691	0.139899	none	T22D
hsa-miR-642a-3p	0.589769	2.35717	1.19183	1.97777	0.0479544	0.139947	none	T22D
hsa-miR-3977	0.571295	2.32634	1.17866	1.97371	0.0484147	0.140888	none	T22D
hsa-miR-4669	4.63241	-0.752223	0.381121	-1.97371	0.048415	0.140888	none	T22D
hsa_piR_000805/gb/DQ571003/Homo	28.5202	-0.363493	0.184543	-1.96969	0.0488735	0.142019	none	T22D
hsa-miR-326	173.931	0.453168	0.230227	1.96835	0.0490275	0.14219	none	T22D
hsa-miR-4762-5p	0.630627	2.46801	1.25448	1.96736	0.0491416	0.14219	none	T22D
hsa-miR-643	5.5973	-0.560761	0.285006	-1.96754	0.0491206	0.14219	none	T22D
hsa-miR-608	6.40906	-0.459065	0.23346	-1.96635	0.0492584	0.142325	none	T22D
hsa-miR-4738-3p	5.96555	0.386614	0.196787	1.96463	0.0494573	0.142698	none	T22D
hsa-miR-4463	5.40549	-0.718957	0.366251	-1.96302	0.0496439	0.143033	none	T22D
hsa-miR-6807-3p	2.80434	-1.05149	0.5364	-1.96027	0.0499646	0.143559	none	T22D
hsa-miR-6888-5p	8.99633	-0.84809	0.432645	-1.96024	0.0499674	0.143559	none	T22D
hsa-miR-4290	5.86006	-0.897411	0.458048	-1.9592	0.0500888	0.143613	none	T22D
hsa-miR-6724-5p	7.55131	-0.484209	0.247187	-1.95888	0.050127	0.143613	none	T22D
hsa-miR-4699-5p	0.545603	-2.30493	1.17778	-1.95702	0.0503455	0.144036	none	T22D
hsa-miR-6831-5p	4.64945	0.852351	0.436027	1.95481	0.0506054	0.144577	none	T22D
hsa-miR-3660	0.576645	2.33434	1.19498	1.95346	0.0507654	0.144831	none	T22D
hsa-miR-1273a	6.33913	-0.873941	0.448844	-1.94709	0.0515234	0.145571	none	T22D
hsa-miR-181d-3p	4.12209	-0.717349	0.368014	-1.94924	0.0512664	0.145571	none	T22D
hsa-miR-4315	0.63503	2.4708	1.26836	1.94803	0.0514119	0.145571	none	T22D
hsa-miR-520a-3p	0.946925	-2.20245	1.13107	-1.94723	0.0515066	0.145571	none	T22D
hsa-miR-6792-5p	0.693915	-2.25606	1.15869	-1.94708	0.0515251	0.145571	none	T22D
hsa-miR-6811-3p	0.442054	-2.74229	1.40642	-1.94984	0.0511947	0.145571	none	T22D
hsa-miR-935	6.91064	-0.531665	0.272646	-1.95002	0.0511735	0.145571	none	T22D
hsa-miR-1915-5p	0.667884	-2.44889	1.26048	-1.94283	0.052037	0.146814	none	T22D
hsa-miR-518c-3p	0.776911	2.76079	1.42629	1.93564	0.0529123	0.149076	none	T22D
hsa-miR-1910-5p	0.614221	2.42631	1.25446	1.93415	0.0530949	0.149178	none	T22D
hsa-miR-6777-5p	5.28282	-0.721773	0.373122	-1.93442	0.0530618	0.149178	none	T22D
hsa_piR_008488/gb/DQ581533/Homo	28.3943	-1.0898	0.564635	-1.93009	0.0535952	0.150377	none	T22D
hsa-miR-449a	7.69512	-0.47954	0.248837	-1.92713	0.0539638	0.151203	none	T22D
hsa-miR-509-3p	4.79131	0.807007	0.419139	1.9254	0.0541799	0.151599	none	T22D
hsa-miR-183-3p	0.54995	2.2761	1.18313	1.92379	0.0543807	0.151953	none	T22D
hsa-miR-3689a-5p	2.50053	-1.26925	0.660096	-1.92283	0.0545015	0.152082	none	T22D
hsa-miR-196a-3p	16.268	-0.58563	0.304709	-1.92193	0.0546146	0.152093	none	T22D
hsa-miR-5007-3p	34.3546	-0.6285	0.327069	-1.92161	0.054655	0.152093	none	T22D
hsa-miR-3684	0.924742	-2.23133	1.16171	-1.92074	0.0547647	0.152191	none	T22D
hsa-miR-4286	31.1177	0.310774	0.162126	1.91687	0.0552545	0.153343	none	T22D
hsa-miR-449c-3p	0.864706	-2.35386	1.23046	-1.913	0.0557481	0.154083	none	T22D
hsa-miR-4756-5p	0.606428	2.40488	1.2568	1.9135	0.055684	0.154083	none	T22D
hsa-miR-8061	0.595633	2.3861	1.24711	1.9133	0.0557098	0.154083	none	T22D
hsa-miR-138-1-3p	5.68779	-0.692565	0.362291	-1.91163	0.0559237	0.154217	none	T22D
hsa-miR-2467-3p	0.58911	2.38142	1.24588	1.91144	0.0559481	0.154217	none	T22D
hsa-miR-1247-3p	0.665514	2.52849	1.32511	1.90814	0.0563734	0.154443	none	T22D
hsa-miR-132-3p	25.3941	0.333494	0.174961	1.9061	0.0566368	0.154443	none	T22D
hsa-miR-218-5p	3.53925	-0.831189	0.436046	-1.9062	0.0566246	0.154443	none	T22D
hsa-miR-24-1-5p	0.596499	2.38755	1.25125	1.90812	0.0563753	0.154443	none	T22D
hsa-miR-4449	4.34928	-0.802582	0.420688	-1.90779	0.056419	0.154443	none	T22D
hsa-miR-5047	7.9061	-0.616766	0.323172	-1.90847	0.0563301	0.154443	none	T22D
hsa-miR-508-3p	1.48944	-2.23837	1.17415	-1.90637	0.0566019	0.154443	none	T22D
hsa-miR-6826-3p	0.734677	-2.2824	1.19668	-1.90728	0.0564849	0.154443	none	T22D
hsa-miR-6887-3p	5.09879	-0.820997	0.431284	-1.90361	0.0569609	0.15512	none	T22D
hsa-miR-5008-3p	0.676818	2.56122	1.34588	1.90301	0.0570397	0.155127	none	T22D
hsa-miR-2467-5p	0.641663	-2.2662	1.194	-1.89799	0.0576978	0.156238	none	T22D
hsa-miR-4734	8.9428	-0.866079	0.456392	-1.89766	0.0577406	0.156238	none	T22D
hsa-miR-548av-5p/548k	9.89053	0.323715	0.170523	1.89836	0.0576483	0.156238	none	T22D
hsa-miR-6502-5p	0.668878	-2.0625	1.08759	-1.89639	0.0579085	0.156238	none	T22D
hsa-miR-6778-5p	0.87179	-2.21505	1.1679	-1.89661	0.0578795	0.156238	none	T22D
hsa-miR-6874-5p	5.4566	-0.741131	0.390734	-1.89677	0.0578587	0.156238	none	T22D
hsa-miR-148b-5p	15.0407	-0.291167	0.153775	-1.89346	0.0582973	0.156526	none	T22D
hsa-miR-2355-5p	7.32164	-0.568325	0.300173	-1.89332	0.0583148	0.156526	none	T22D
hsa-miR-7108-5p	0.549002	2.21519	1.16948	1.89416	0.0582033	0.156526	none	T22D
hsa-miR-7161-3p	0.601858	2.40149	1.26844	1.89326	0.0583227	0.156526	none	T22D
hsa-miR-5006-5p	2.22284	-1.1015	0.583639	-1.88729	0.0591215	0.158461	none	T22D
hsa-miR-548h-5p	3.18034	1.07038	0.568179	1.88388	0.0595815	0.159484	none	T22D
hsa-miR-6728-5p	6.98937	-0.647489	0.344073	-1.88184	0.0598581	0.160014	none	T22D
hsa-miR-4312	1.15334	-2.23496	1.18887	-1.8799	0.0601222	0.16009	none	T22D
hsa-miR-652-3p	60.9808	0.325944	0.173331	1.88047	0.0600447	0.16009	none	T22D
hsa-miR-92b-3p	202.827	0.315733	0.167899	1.88049	0.0600409	0.16009	none	T22D
hsa-miR-4493	0.458134	-2.48164	1.32183	-1.87743	0.0604591	0.160622	none	T22D
hsa-miR-942-3p	23.4448	0.265992	0.14169	1.87728	0.0604798	0.160622	none	T22D
hsa-miR-1253	0.655106	2.51099	1.33837	1.87615	0.0606348	0.160824	none	T22D
hsa-miR-609	19.6564	-1.08168	0.577486	-1.87309	0.0610564	0.161522	none	T22D
hsa-miR-6781-5p	3.49355	-0.902418	0.481701	-1.8734	0.0610132	0.161522	none	T22D
hsa-miR-1288-5p	0.633743	2.46999	1.32066	1.87027	0.0614465	0.161643	none	T22D
hsa-miR-2115-3p	1.08379	-2.36983	1.26708	-1.87031	0.0614408	0.161643	none	T22D
hsa-miR-4676-5p	0.57463	2.34135	1.25213	1.86989	0.061499	0.161643	none	T22D
hsa-miR-606	4.33221	-0.748132	0.399999	-1.87033	0.0614373	0.161643	none	T22D
hsa_piR_020490/gb/DQ598167/Homo	12.3637	-1.2199	0.652163	-1.87054	0.0614082	0.161643	none	T22D
hsa-miR-6717-5p	11.8171	-0.52726	0.282159	-1.86866	0.0616703	0.161885	none	T22D
hsa-miR-5093	0.579721	2.34892	1.25838	1.86661	0.0619557	0.162424	none	T22D
hsa-miR-100-5p	25.1513	0.463617	0.248654	1.8645	0.0622511	0.162989	none	T22D
hsa-miR-670-5p	4.25787	-0.816488	0.438472	-1.86212	0.0625861	0.163656	none	T22D
hsa-miR-4663	0.587637	2.36404	1.27136	1.85946	0.0629617	0.164427	none	T22D
hsa-miR-7706	6.92915	-0.409186	0.220278	-1.85759	0.0632272	0.164909	none	T22D
hsa-miR-3154	5.10543	0.76526	0.412521	1.85508	0.0635846	0.165332	none	T22D
hsa-miR-3159	4.89725	-0.737608	0.397815	-1.85415	0.0637182	0.165332	none	T22D
hsa-miR-3190-3p	4.66631	-1.08091	0.582973	-1.85413	0.0637201	0.165332	none	T22D
hsa-miR-4774-5p	9.38884	-0.453266	0.244532	-1.85361	0.0637951	0.165332	none	T22D
hsa-miR-6890-3p	0.446569	-2.18537	1.17804	-1.85508	0.063585	0.165332	none	T22D
hsa-miR-4473	1.05838	-2.23506	1.20687	-1.85195	0.0640325	0.165736	none	T22D
hsa-miR-7845-5p	4.18229	-0.722118	0.3902	-1.85064	0.0642216	0.166014	none	T22D
hsa-miR-4753-3p	0.624167	2.45267	1.32629	1.84928	0.0644181	0.166311	none	T22D
hsa-let-7c-3p	16.0249	-0.532891	0.288768	-1.8454	0.06498	0.167255	none	T22D
hsa-miR-331-5p	1.03944	-2.08669	1.13097	-1.84505	0.06503	0.167255	none	T22D
hsa-miR-922	4.73747	-0.740977	0.401421	-1.84589	0.0649087	0.167255	none	T22D
hsa-miR-30d-3p	14.0905	0.401444	0.217901	1.84233	0.0654274	0.1679	none	T22D
hsa-miR-425-5p	4.3666	0.394274	0.214023	1.8422	0.0654455	0.1679	none	T22D
hsa-miR-494-3p	46.3348	-0.531694	0.289076	-1.83929	0.0658725	0.168599	none	T22D
hsa-miR-6727-5p	0.732175	-2.20332	1.19797	-1.83921	0.0658837	0.168599	none	T22D
hsa-miR-6821-3p	5.44964	-0.8978	0.488925	-1.83627	0.0663173	0.169496	none	T22D
hsa-miR-4732-5p	138.694	-0.402956	0.219667	-1.8344	0.0665952	0.169993	none	T22D
hsa-miR-3621	0.690606	2.59135	1.41404	1.83259	0.0668642	0.170466	none	T22D
hsa-miR-4457	3.73916	-0.966247	0.527448	-1.83193	0.0669619	0.170502	none	T22D
hsa-miR-6772-5p	0.914472	-2.07104	1.13123	-1.83078	0.0671334	0.170725	none	T22D
hsa-miR-4421	3.37703	-1.13138	0.618919	-1.828	0.0675493	0.171355	none	T22D
hsa-miR-6504-3p	7.09155	-0.900102	0.492379	-1.82807	0.0675392	0.171355	none	T22D
hsa-miR-762	0.559125	2.29259	1.25651	1.82456	0.0680675	0.172455	none	T22D
hsa-miR-3130-5p	8.28769	-0.57348	0.315223	-1.81928	0.0688684	0.174267	none	T22D
hsa-miR-19a-3p	106.249	-0.437137	0.240528	-1.81741	0.0691543	0.1746	none	T22D
hsa_piR_020498/gb/DQ598180/Homo	0.563782	2.30281	1.26716	1.8173	0.0691712	0.1746	none	T22D
hsa-miR-3119	0.550194	2.27711	1.25431	1.81543	0.0694586	0.174794	none	T22D
hsa-miR-3620-3p	17.6072	-0.687998	0.378934	-1.81562	0.0694293	0.174794	none	T22D
hsa-miR-6750-3p	0.644686	-2.3171	1.27656	-1.81512	0.0695055	0.174794	none	T22D
hsa-miR-4692	0.606375	2.41138	1.32942	1.81385	0.0697002	0.175067	none	T22D
hsa-miR-4665-3p	3.67848	-0.91149	0.502738	-1.81305	0.0698237	0.175161	none	T22D
hsa-miR-383-5p	6.6964	-0.60167	0.332284	-1.81071	0.070186	0.175422	none	T22D
hsa-miR-6866-5p	0.942927	-2.1424	1.18249	-1.81176	0.0700225	0.175422	none	T22D
hsa_piR_009228/gb/DQ582496/Homo	5.41872	-1.32038	0.729047	-1.8111	0.0701246	0.175422	none	T22D
hsa-miR-6844	1.14918	-1.53578	0.848571	-1.80984	0.0703205	0.175543	none	T22D
hsa_piR_019675/gb/DQ596992/Homo	20.5799	-0.551445	0.304812	-1.80913	0.0704306	0.175602	none	T22D
hsa-miR-1261	0.82858	-2.11681	1.17185	-1.80638	0.0708587	0.176238	none	T22D
hsa-miR-6810-5p	3.86873	-0.702873	0.389036	-1.8067	0.0708087	0.176238	none	T22D
hsa-miR-4468	4.26205	-0.762656	0.422709	-1.80421	0.0711984	0.176867	none	T22D
hsa_piR_002468/gb/DQ573323/Homo	4.07826	-1.22139	0.677455	-1.80291	0.0714029	0.177159	none	T22D
hsa-miR-4693-5p	5.70475	-0.564612	0.313805	-1.79924	0.0719802	0.178374	none	T22D
hsa-miR-6823-3p	6.81643	-0.559207	0.310966	-1.79829	0.0721314	0.178532	none	T22D
hsa-miR-6513-5p	1.19581	-2.2722	1.26423	-1.7973	0.0722883	0.178703	none	T22D
hsa-miR-3689b-5p	3.27762	-1.22715	0.683957	-1.79419	0.0727834	0.179709	none	T22D
hsa-miR-6503-3p	1.42682	-1.62747	0.908539	-1.7913	0.0732444	0.180628	none	T22D
hsa_piR_009294/gb/DQ582566/Homo	7.37828	-1.20486	0.673096	-1.79003	0.0734496	0.180915	none	T22D
hsa-miR-519e-5p	0.486103	-2.10852	1.17891	-1.78854	0.0736889	0.181285	none	T22D
hsa-miR-5009-5p	6.0637	-0.699672	0.391483	-1.78724	0.0738995	0.181584	none	T22D
hsa-miR-876-3p	0.475274	-2.3772	1.33194	-1.78477	0.0742986	0.182345	none	T22D
hsa-miR-7110-3p	9.21693	-0.505373	0.284095	-1.77889	0.0752585	0.184478	none	T22D
hsa-miR-601	4.66712	-0.745622	0.419361	-1.778	0.0754042	0.184613	none	T22D
hsa-miR-1193	4.76939	-0.792404	0.446031	-1.77657	0.0756395	0.184745	none	T22D
hsa-miR-4789-3p	0.941454	-2.00925	1.13095	-1.7766	0.0756336	0.184745	none	T22D
hsa-miR-1178-5p	0.747829	-2.2735	1.28355	-1.77126	0.0765169	0.185554	none	T22D
hsa-miR-1262	6.31437	-0.466507	0.263017	-1.77367	0.076117	0.185554	none	T22D
hsa-miR-3691-3p	4.55675	-0.729888	0.412062	-1.77131	0.0765098	0.185554	none	T22D
hsa-miR-3940-3p	11.0574	-0.488222	0.275298	-1.77343	0.0761572	0.185554	none	T22D
hsa-miR-6732-3p	5.44949	-0.553601	0.312466	-1.77172	0.0764415	0.185554	none	T22D
hsa-miR-6821-5p	3.0236	-0.800636	0.451672	-1.7726	0.0762946	0.185554	none	T22D
hsa-miR-6887-5p	3.22747	-0.802109	0.453304	-1.76947	0.0768152	0.186055	none	T22D
hsa_piR_000753/gb/DQ570940/Homo	14.3632	-0.933517	0.528033	-1.76792	0.0770751	0.186463	none	T22D
hsa-miR-892c-5p	0.70836	-2.14315	1.214	-1.76537	0.0775018	0.187273	none	T22D
hsa-miR-647	1.52024	-1.46543	0.831985	-1.76137	0.0781754	0.188677	none	T22D
hsa-miR-3160-5p	0.568927	2.32287	1.32029	1.75936	0.0785167	0.189276	none	T22D
hsa-miR-219a-2-3p	0.565609	2.32695	1.32566	1.75532	0.0792046	0.190055	none	T22D
hsa-miR-3146	6.3166	-0.570247	0.324779	-1.7558	0.0791224	0.190055	none	T22D
hsa-miR-4763-3p	0.513586	2.18697	1.24493	1.75671	0.0789679	0.190055	none	T22D
hsa-miR-589-3p	5.888	-0.40956	0.233391	-1.75482	0.0792903	0.190055	none	T22D
hsa-miR-770-5p	5.42396	-0.661839	0.377292	-1.75418	0.0793994	0.190055	none	T22D
hsa_piR_020499/gb/DQ598183/Homo	7.40112	-0.699568	0.398699	-1.75463	0.079323	0.190055	none	T22D
hsa-miR-524-3p	1.06963	-2.11724	1.20741	-1.75353	0.0795104	0.190097	none	T22D
hsa-miR-4723-5p	0.906048	-2.15737	1.23302	-1.74966	0.0801762	0.191464	none	T22D
hsa-miR-1247-5p	5.19894	-0.709912	0.40612	-1.74804	0.0804576	0.191687	none	T22D
hsa-miR-6128	1.08282	-1.99639	1.14172	-1.74857	0.0803649	0.191687	none	T22D
hsa-miR-6754-5p	8.30635	-0.513642	0.294134	-1.74628	0.0807615	0.192186	none	T22D
hsa-miR-6505-5p	4.2747	-0.991531	0.568729	-1.74342	0.0812611	0.193149	none	T22D
hsa-miR-1251-3p	0.643717	-1.99261	1.14475	-1.74065	0.0817453	0.193906	none	T22D
hsa-miR-3124-5p	7.53801	-0.360119	0.207033	-1.73942	0.0819604	0.193906	none	T22D
hsa-miR-4282	1.66968	-1.49571	0.859395	-1.74042	0.0817858	0.193906	none	T22D
hsa-miR-4736	0.515016	2.18532	1.25624	1.73958	0.0819323	0.193906	none	T22D
hsa-miR-8485	6.58666	0.442622	0.25486	1.73673	0.0824351	0.194803	none	T22D
hsa-let-7e-5p	124.092	-1.36886	0.791096	-1.73033	0.0835715	0.196819	none	T22D
hsa-miR-153-3p	4.64917	-0.826425	0.477626	-1.73028	0.0835811	0.196819	none	T22D
hsa-miR-4500	5.44178	-0.706803	0.408598	-1.72983	0.083661	0.196819	none	T22D
hsa_piR_001205/gb/DQ571589/Homo	2.45267	0.971268	0.561507	1.72975	0.0836745	0.196819	none	T22D
hsa-miR-1587	0.5727	-1.95368	1.13129	-1.72694	0.0841778	0.197733	none	T22D
hsa-miR-6806-3p	3.86135	-0.671728	0.389069	-1.7265	0.0842572	0.197733	none	T22D
hsa-miR-4719	0.494866	2.1414	1.2411	1.7254	0.0844546	0.197968	none	T22D
hsa-miR-3972	7.28666	-0.573786	0.332698	-1.72464	0.0845917	0.197981	none	T22D
hsa-miR-7152-5p	4.70021	0.724726	0.420303	1.7243	0.0846546	0.197981	none	T22D
hsa-let-7i-3p	6.48698	-0.409729	0.23797	-1.72177	0.0851117	0.198822	none	T22D
hsa-miR-411-3p	0.497366	2.13812	1.24235	1.72103	0.0852463	0.198908	none	T22D
hsa-miR-6782-5p	6.35581	-0.555428	0.323383	-1.71755	0.0858782	0.200153	none	T22D
hsa-miR-1468-3p	0.550705	2.27	1.32521	1.71294	0.0867228	0.201891	none	T22D
hsa-miR-337-3p	6.86548	-0.408227	0.238916	-1.70866	0.0875137	0.203499	none	T22D
hsa-miR-1179	10.3708	0.314903	0.184372	1.70797	0.0876415	0.203564	none	T22D
hsa-miR-6848-3p	0.5029	2.16157	1.26632	1.70697	0.087828	0.203765	none	T22D
hsa-miR-4292	0.370247	-1.97483	1.15858	-1.70452	0.0882833	0.204588	none	T22D
hsa-miR-567	0.864384	-2.00125	1.17544	-1.70254	0.0886535	0.205213	none	T22D
hsa-miR-4534	5.3664	-0.613096	0.360918	-1.69871	0.089373	0.206643	none	T22D
hsa-miR-4251	10.3432	-0.92354	0.544356	-1.69657	0.0897771	0.207108	none	T22D
hsa-miR-6891-3p	6.71073	-0.512287	0.301941	-1.69664	0.0897639	0.207108	none	T22D
hsa-miR-363-3p	271.631	-0.317577	0.187965	-1.68956	0.0911125	0.209271	none	T22D
hsa-miR-4423-3p	0.470039	2.07559	1.22776	1.69055	0.0909225	0.209271	none	T22D
hsa-miR-539-3p	7.94582	-0.46289	0.273982	-1.68949	0.0911257	0.209271	none	T22D
hsa-miR-6802-3p	20.5688	-0.729333	0.431385	-1.69068	0.0908981	0.209271	none	T22D
hsa-miR-200b-3p	10.9764	0.409018	0.242645	1.68566	0.0918609	0.210699	none	T22D
hsa-miR-5188	7.75133	-0.856282	0.508126	-1.68518	0.0919547	0.210699	none	T22D
hsa-miR-3616-3p	0.528507	2.22707	1.32321	1.68308	0.0923602	0.211304	none	T22D
hsa-miR-4281	1.36608	-1.52338	0.905299	-1.68274	0.0924258	0.211304	none	T22D
hsa-miR-378c	41.8731	0.304458	0.181302	1.67929	0.0930965	0.212557	none	T22D
hsa-miR-6133	11.0881	-0.339191	0.202039	-1.67884	0.0931827	0.212557	none	T22D
hsa-let-7f-2-3p	7.6572	-0.402583	0.240292	-1.67539	0.093857	0.213758	none	T22D
hsa-miR-376c-3p	29.8389	-0.453466	0.2708	-1.67454	0.094024	0.213758	none	T22D
hsa-miR-6764-3p	0.592674	-1.8894	1.12821	-1.67469	0.0939947	0.213758	none	T22D
hsa-miR-378f	0.577859	-2.13399	1.27488	-1.67387	0.0941555	0.213818	none	T22D
hsa-miR-655-3p	0.534836	2.23083	1.33389	1.67242	0.0944413	0.214228	none	T22D
hsa-miR-133b	14.6232	-0.342215	0.205201	-1.66771	0.0953738	0.215919	none	T22D
hsa-miR-4508	10.235	0.409835	0.245766	1.66758	0.0953985	0.215919	none	T22D
hsa-miR-409-5p	15.4004	-0.405277	0.243355	-1.66537	0.095838	0.216673	none	T22D
hsa-miR-1301-3p	176.472	0.257746	0.155398	1.65862	0.0971925	0.218041	none	T22D
hsa-miR-145-3p	5.97601	-0.529287	0.31909	-1.65874	0.0971684	0.218041	none	T22D
hsa-miR-6515-5p	5.14735	-0.604442	0.363779	-1.66156	0.0966008	0.218041	none	T22D
hsa-miR-6776-3p	0.578524	2.34121	1.41114	1.65909	0.0970971	0.218041	none	T22D
hsa-miR-6864-3p	0.470202	2.06189	1.24222	1.65984	0.0969461	0.218041	none	T22D
hsa-miR-6883-3p	7.14782	-0.510234	0.307252	-1.66064	0.0967866	0.218041	none	T22D
hsa-miR-7848-3p	4.34144	-0.591444	0.356296	-1.65998	0.0969184	0.218041	none	T22D
hsa-miR-4444	0.534691	2.23453	1.348	1.65767	0.0973843	0.218212	none	T22D
hsa-miR-5702	11.1746	-0.446965	0.269801	-1.65665	0.0975903	0.218212	none	T22D
hsa-miR-595	1.50604	-1.2709	0.766919	-1.65716	0.097488	0.218212	none	T22D
hsa-miR-3117-3p	0.650947	-2.02171	1.22151	-1.65509	0.0979061	0.218439	none	T22D
hsa-miR-7114-5p	3.19162	-0.951474	0.574743	-1.65548	0.0978279	0.218439	none	T22D
hsa-miR-6797-5p	6.36144	-0.514301	0.311306	-1.65208	0.0985187	0.219325	none	T22D
hsa-miR-6829-5p	0.461462	2.04861	1.23979	1.65239	0.0984558	0.219325	none	T22D
hsa-miR-3118	3.46689	-0.715689	0.433488	-1.651	0.0987386	0.219575	none	T22D
hsa-miR-99a-3p	3.4572	0.841436	0.509887	1.65024	0.0988938	0.21968	none	T22D
hsa-miR-1827	10.2938	-0.410096	0.248732	-1.64875	0.0991996	0.21988	none	T22D
hsa-miR-4781-3p	6.60993	-0.474145	0.287544	-1.64895	0.0991584	0.21988	none	T22D
hsa-miR-4311	1.29276	-1.23201	0.748562	-1.64584	0.099797	0.220963	none	T22D
hsa_piR_020500/gb/DQ598190/Homo	5.31588	-0.547478	0.332898	-1.64458	0.100056	0.221297	none	T22D
hsa-miR-3663-5p	4.52649	-0.948705	0.577329	-1.64327	0.100328	0.221657	none	T22D
hsa-miR-3064-3p	0.715778	2.52698	1.54151	1.63929	0.101153	0.222839	none	T22D
hsa-miR-585-5p	0.751055	-2.22796	1.35926	-1.63911	0.101191	0.222839	none	T22D
hsa-miR-6891-5p	6.96993	-0.524067	0.319696	-1.63927	0.101158	0.222839	none	T22D
hsa-miR-6792-3p	4.42695	-0.731275	0.448426	-1.63076	0.102941	0.226448	none	T22D
hsa-miR-6511a-3p	5.1843	-0.487693	0.299733	-1.62709	0.103718	0.227912	none	T22D
hsa-miR-296-3p	11.72	0.363528	0.223551	1.62616	0.103916	0.228101	none	T22D
hsa-miR-4796-5p	0.492842	2.14026	1.31694	1.62518	0.104125	0.228312	none	T22D
hsa-miR-4274	8.03669	-0.544125	0.334981	-1.62435	0.104302	0.228454	none	T22D
hsa-miR-4295	0.631221	2.46614	1.51879	1.62375	0.104429	0.228487	none	T22D
hsa-miR-125b-1-3p	6.95661	-0.518359	0.319695	-1.62142	0.104928	0.22861	none	T22D
hsa-miR-548d-5p	5.45677	-0.368507	0.227254	-1.62156	0.104897	0.22861	none	T22D
hsa-miR-769-5p	73.5937	0.290653	0.179229	1.62169	0.10487	0.22861	none	T22D
hsa-miR-934	0.672081	-2.08787	1.28812	-1.62087	0.105046	0.22861	none	T22D
hsa_piR_015249/gb/DQ590830/Homo	10.5278	0.271916	0.167751	1.62095	0.105028	0.22861	none	T22D
hsa-miR-4707-5p	8.29137	-0.495398	0.305817	-1.61991	0.105251	0.228811	none	T22D
hsa-miR-194-5p	154.911	-0.377391	0.233143	-1.61871	0.105509	0.228885	none	T22D
hsa-miR-93-5p	12.6815	-0.261533	0.161555	-1.61885	0.10548	0.228885	none	T22D
hsa-miR-138-5p	2.18694	-1.22501	0.758303	-1.61546	0.106212	0.230163	none	T22D
hsa-miR-877-5p	21.3414	0.260054	0.161314	1.61209	0.106941	0.231498	none	T22D
hsa-let-7g-3p	3.52111	-0.667283	0.414597	-1.60947	0.107513	0.232487	none	T22D
hsa-miR-7-2-3p	0.597429	2.31506	1.43919	1.60858	0.107708	0.232663	none	T22D
hsa-miR-6753-5p	0.618843	-2.09577	1.30428	-1.60684	0.10809	0.23324	none	T22D
hsa-miR-501-3p	59.5964	0.289275	0.180191	1.60538	0.108411	0.233685	none	T22D
hsa-miR-7157-5p	16.703	-1.02917	0.641302	-1.60482	0.108534	0.233703	none	T22D
hsa_piR_020008/gb/DQ597482/Homo	164.728	-1.35343	0.843996	-1.6036	0.108802	0.234033	none	T22D
hsa-miR-1260b	71.9236	0.224936	0.140601	1.59982	0.109638	0.235388	none	T22D
hsa-miR-149-5p	6.61437	-0.542541	0.339149	-1.59971	0.109663	0.235388	none	T22D
hsa-miR-3685	13.5145	-0.56754	0.355489	-1.5965	0.110376	0.23667	none	T22D
hsa-miR-5683	4.16322	-0.666397	0.417556	-1.59595	0.110501	0.236687	none	T22D
hsa-miR-449b-5p	6.77289	-0.544173	0.34242	-1.5892	0.112015	0.23968	none	T22D
hsa-miR-136-3p	22.9798	-0.387056	0.243875	-1.58711	0.112487	0.240184	none	T22D
hsa-miR-338-5p	2.68835	-0.812805	0.512279	-1.58665	0.112593	0.240184	none	T22D
hsa-miR-6784-3p	4.36585	-0.583741	0.367921	-1.58659	0.112605	0.240184	none	T22D
hsa-miR-548as-3p	6.15596	0.351905	0.222174	1.58391	0.113213	0.241229	none	T22D
hsa-miR-5591-3p	0.534517	2.2467	1.42361	1.57817	0.114526	0.243772	none	T22D
hsa-miR-4714-3p	6.78828	-0.58067	0.368553	-1.57554	0.115132	0.244806	none	T22D
hsa-miR-483-3p	22.4205	0.317953	0.20207	1.57348	0.115608	0.245561	none	T22D
hsa-miR-219b-5p	7.52661	-0.401242	0.255952	-1.56765	0.116963	0.247924	none	T22D
hsa-miR-6834-3p	0.629561	2.42012	1.54334	1.56811	0.116855	0.247924	none	T22D
hsa-miR-7160-5p	0.958949	-1.88751	1.20464	-1.56687	0.117145	0.24805	none	T22D
hsa-miR-3605-5p	4.69248	-0.613843	0.392158	-1.5653	0.117513	0.248572	none	T22D
hsa-miR-4520-3p	0.580806	-2.01365	1.28688	-1.56475	0.117642	0.248586	none	T22D
hsa-miR-1537-5p	0.784114	-1.93764	1.24104	-1.5613	0.118452	0.250039	none	T22D
hsa-miR-718	14.0849	-0.342043	0.220047	-1.55441	0.120087	0.253227	none	T22D
hsa-miR-607	0.957081	-1.88249	1.21367	-1.55107	0.120885	0.254646	none	T22D
hsa-miR-4709-5p	4.71054	-0.701049	0.452222	-1.55023	0.121086	0.254805	none	T22D
hsa-miR-4727-3p	0.459424	-1.96091	1.2655	-1.54951	0.121258	0.254905	none	T22D
hsa_piR_001312/gb/DQ571813/Homo	21.2333	-0.448405	0.290511	-1.5435	0.122708	0.257688	none	T22D
hsa-miR-1234-3p	0.927716	-1.74769	1.13433	-1.54073	0.123383	0.25804	none	T22D
hsa-miR-4321	6.43045	-0.707245	0.45901	-1.54081	0.123364	0.25804	none	T22D
hsa-miR-4778-5p	3.69649	-0.701102	0.454729	-1.5418	0.123122	0.25804	none	T22D
hsa_piR_019521/gb/DQ596805/Homo	10.1688	-1.20108	0.779397	-1.54104	0.123307	0.25804	none	T22D
hsa-miR-4695-3p	0.939337	-1.83417	1.19168	-1.53915	0.123769	0.258052	none	T22D
hsa-miR-642a-5p	7.6924	-0.550064	0.357274	-1.53961	0.123654	0.258052	none	T22D
hsa-miR-6515-3p	3.29319	0.903452	0.586961	1.5392	0.123755	0.258052	none	T22D
hsa-miR-15b-3p	110.247	-0.289212	0.188717	-1.53252	0.125395	0.260909	none	T22D
hsa-miR-497-3p	0.536216	2.17111	1.41629	1.53296	0.125287	0.260909	none	T22D
hsa-miR-4438	2.36656	-0.929133	0.606572	-1.53178	0.125578	0.261022	none	T22D
hsa-miR-5189-3p	22.8964	-0.290121	0.18969	-1.52945	0.126152	0.261949	none	T22D
hsa-miR-500a-3p	39.2536	0.258449	0.169355	1.52608	0.12699	0.26342	none	T22D
hsa-miR-142-5p	4.44786	-0.334377	0.219431	-1.52384	0.12755	0.264044	none	T22D
hsa-miR-6857-3p	6.65359	-0.517848	0.339759	-1.52416	0.127468	0.264044	none	T22D
hsa-miR-3064-5p	10.9053	0.241117	0.158665	1.51966	0.128597	0.265941	none	T22D
hsa-miR-512-3p	0.437649	1.98526	1.30858	1.5171	0.129241	0.267002	none	T22D
hsa-miR-325	2.52223	-1.25191	0.826119	-1.51541	0.129669	0.267615	none	T22D
hsa-miR-5584-5p	6.04889	-0.386977	0.255557	-1.51425	0.129963	0.267951	none	T22D
hsa-miR-3142	6.28409	-0.488601	0.322931	-1.51302	0.130275	0.268321	none	T22D
hsa-miR-6758-3p	4.8653	-0.494073	0.327639	-1.50798	0.13156	0.270694	none	T22D
hsa-miR-130a-3p	231.35	-0.335567	0.22262	-1.50735	0.13172	0.270751	none	T22D
hsa-miR-4802-3p	0.53725	2.2513	1.49486	1.50603	0.13206	0.271175	none	T22D
hsa_piR_001043/gb/DQ571336/Homo	0.387864	-2.169	1.44085	-1.50536	0.132232	0.271255	none	T22D
hsa-miR-1243	3.74386	-0.703543	0.469048	-1.49994	0.133631	0.273849	none	T22D
hsa-miR-7106-5p	12.4033	-0.55216	0.368374	-1.49891	0.133897	0.274118	none	T22D
hsa-miR-3913-5p	4.87754	-0.602127	0.401886	-1.49826	0.134067	0.274191	none	T22D
hsa-miR-203b-5p	4.27689	-0.577943	0.386326	-1.496	0.134654	0.275115	none	T22D
hsa-miR-3653-3p	5.78826	-0.522855	0.349839	-1.49456	0.135029	0.275334	none	T22D
hsa-miR-4678	1.55421	-1.25972	0.842874	-1.49455	0.135031	0.275334	none	T22D
hsa-miR-602	0.546798	2.2638	1.51762	1.49168	0.135783	0.27659	none	T22D
hsa_piR_020364/gb/DQ597971/Homo	0.532061	2.22955	1.50246	1.48393	0.137828	0.280475	none	T22D
hsa-miR-1205	0.432053	1.96804	1.32787	1.4821	0.138314	0.281182	none	T22D
hsa-miR-5587-5p	4.376	-0.71797	0.485293	-1.47946	0.139018	0.282052	none	T22D
hsa-miR-764	5.22051	-0.54331	0.367135	-1.47986	0.13891	0.282052	none	T22D
hsa-miR-4320	0.478016	2.09131	1.41478	1.47819	0.139358	0.282179	none	T22D
hsa_piR_018573/gb/DQ595539/Homo	4.78371	-0.631425	0.427148	-1.47823	0.139345	0.282179	none	T22D
hsa_piR_001840/gb/DQ572465/Homo	2.00316	-1.21805	0.824324	-1.47764	0.139505	0.282196	none	T22D
hsa_piR_020381/gb/DQ597997/Homo	20.3637	-0.474517	0.321258	-1.47706	0.139661	0.282231	none	T22D
hsa-miR-181b-5p	135.534	0.227333	0.154056	1.47565	0.140037	0.28271	none	T22D
hsa-miR-488-5p	3.91381	0.636391	0.431448	1.47501	0.14021	0.28278	none	T22D
hsa-miR-3688-3p	2.02888	-1.13862	0.773482	-1.47207	0.141001	0.283993	none	T22D
hsa-miR-451b	29.8986	-0.289897	0.196976	-1.47174	0.14109	0.283993	none	T22D
hsa-miR-204-3p	1.41392	-1.1631	0.791396	-1.46968	0.141649	0.284836	none	T22D
hsa-miR-1249-5p	4.49361	-0.618139	0.422064	-1.46456	0.14304	0.287264	none	T22D
hsa-miR-3131	5.00799	0.662189	0.452252	1.4642	0.143139	0.287264	none	T22D
hsa-miR-924	0.461506	2.05039	1.40086	1.46366	0.143287	0.287279	none	T22D
hsa-miR-5006-3p	7.04842	-0.439701	0.300649	-1.46251	0.143603	0.287629	none	T22D
hsa-miR-6832-3p	9.05724	-0.582519	0.398804	-1.46067	0.144107	0.288356	none	T22D
hsa-miR-362-5p	11.2655	0.33704	0.231252	1.45745	0.144991	0.289839	none	T22D
hsa-miR-27b-5p	3.15501	0.708878	0.486733	1.4564	0.145282	0.290136	none	T22D
hsa-miR-6726-5p	0.734694	-1.7207	1.18309	-1.45441	0.145832	0.290949	none	T22D
hsa-miR-6799-5p	0.932365	-1.66141	1.15338	-1.44046	0.149737	0.298448	none	T22D
hsa-miR-4656	1.4754	-1.05583	0.733906	-1.43865	0.150251	0.29918	none	T22D
hsa-miR-3617-3p	6.22915	-0.514397	0.358241	-1.4359	0.151032	0.299624	none	T22D
hsa-miR-4434	1.35983	-1.37682	0.958839	-1.43593	0.151023	0.299624	none	T22D
hsa-miR-92a-2-5p	0.611275	2.36151	1.64345	1.43692	0.150741	0.299624	none	T22D
hsa_piR_015254/gb/DQ590835/Homo	4.20482	-0.977846	0.681051	-1.43579	0.151062	0.299624	none	T22D
hsa-miR-222-3p	350.728	0.350887	0.244561	1.43476	0.151354	0.299911	none	T22D
hsa-miR-4655-3p	5.16126	-0.453267	0.316093	-1.43397	0.151581	0.300069	none	T22D
hsa-miR-6734-5p	19.1549	-0.268815	0.187675	-1.43234	0.152045	0.300696	none	T22D
hsa-miR-4480	1.75153	-1.204	0.842983	-1.42826	0.153216	0.302717	none	T22D
hsa-miR-6846-3p	6.82362	-0.528328	0.370107	-1.4275	0.153436	0.302858	none	T22D
hsa-let-7a-3p	126.347	0.246375	0.172966	1.42441	0.154327	0.304028	none	T22D
hsa-miR-433-3p	19.7496	-0.337944	0.237207	-1.42468	0.15425	0.304028	none	T22D
hsa-miR-668-3p	6.62417	0.598785	0.421616	1.42021	0.155545	0.306131	none	T22D
hsa-miR-1272	5.00764	-0.478124	0.337262	-1.41766	0.156289	0.307297	none	T22D
hsa-miR-301b-3p	4.27551	-0.541734	0.382331	-1.41692	0.156505	0.307426	none	T22D
hsa-miR-6130	55.1178	0.254852	0.180034	1.41557	0.156901	0.307907	none	T22D
hsa-miR-1471	1.39222	-1.1858	0.838447	-1.41429	0.157278	0.308196	none	T22D
hsa-miR-5698	8.77294	-0.362732	0.256523	-1.41404	0.157351	0.308196	none	T22D
hsa-miR-6842-5p	2.03757	-1.09516	0.774956	-1.41319	0.1576	0.308388	none	T22D
hsa-miR-1470	0.545448	2.15146	1.52535	1.41047	0.158402	0.309363	none	T22D
hsa-miR-6748-3p	0.52332	2.14283	1.51869	1.41097	0.158254	0.309363	none	T22D
hsa-miR-302a-5p	3.53849	-0.68277	0.485363	-1.40672	0.15951	0.31117	none	T22D
hsa-miR-6716-3p	8.8438	-0.393815	0.280035	-1.40631	0.159633	0.31117	none	T22D
hsa-miR-1290	12.1959	-0.427534	0.304497	-1.40406	0.1603	0.312171	none	T22D
hsa_piR_001168/gb/DQ571524/Homo	30.2923	-1.17757	0.839687	-1.40239	0.160798	0.312841	none	T22D
hsa-miR-486-5p	37.5663	-0.303033	0.216774	-1.39792	0.162138	0.315147	none	T22D
hsa-miR-6867-3p	3.86531	-0.597124	0.427546	-1.39663	0.162524	0.315598	none	T22D
hsa-miR-661	0.441393	1.86656	1.33726	1.39581	0.162772	0.315778	none	T22D
hsa-miR-4661-5p	7.57239	-0.380266	0.27275	-1.39419	0.16326	0.316422	none	T22D
hsa-miR-4732-3p	125.578	-0.33708	0.24231	-1.39111	0.164192	0.317628	none	T22D
hsa-miR-8071	11.6509	-0.546578	0.392909	-1.3911	0.164194	0.317628	none	T22D
hsa_piR_008112/gb/DQ581031/Homo	15.7915	0.276678	0.199125	1.38947	0.16469	0.318287	none	T22D
hsa-miR-1229-3p	8.15721	-0.278712	0.200839	-1.38774	0.165216	0.318797	none	T22D
hsa-miR-4679	5.04911	-0.696005	0.501599	-1.38757	0.165268	0.318797	none	T22D
hsa-miR-664a-5p	249.183	0.206641	0.149108	1.38585	0.165792	0.319205	none	T22D
hsa-miR-6761-5p	0.435883	1.96618	1.41826	1.38634	0.165645	0.319205	none	T22D
hsa-miR-1260a	30.3609	0.193558	0.139934	1.3832	0.166602	0.320063	none	T22D
hsa-miR-3145-5p	5.35681	-0.453556	0.328053	-1.38257	0.166797	0.320063	none	T22D
hsa-miR-33a-5p	19.4856	-0.329509	0.23837	-1.38234	0.166866	0.320063	none	T22D
hsa-miR-4445-3p	0.422911	1.94374	1.40469	1.38376	0.166433	0.320063	none	T22D
hsa-miR-19a-5p	1.74992	0.930747	0.674024	1.38088	0.167316	0.320623	none	T22D
hsa-miR-8066	11.2134	-0.582699	0.422737	-1.3784	0.168081	0.321787	none	T22D
hsa-miR-365a-5p	7.73109	-0.476168	0.345836	-1.37686	0.168555	0.322392	none	T22D
hsa-miR-151a-3p	9.3411	0.26095	0.189832	1.37464	0.169244	0.323102	none	T22D
hsa-miR-6499-5p	0.396278	1.83957	1.33821	1.37464	0.169242	0.323102	none	T22D
hsa-miR-653-3p	16.9023	-0.584385	0.425866	-1.37223	0.169992	0.324227	none	T22D
hsa-miR-20a-3p	5.79059	-0.291495	0.212689	-1.37053	0.170522	0.32451	none	T22D
hsa-miR-5089-5p	5.22809	-0.388109	0.283086	-1.37099	0.170377	0.32451	none	T22D
hsa-miR-9-5p	20.129	0.310579	0.226664	1.37022	0.170619	0.32451	none	T22D
hsa-miR-363-5p	8.06564	-0.411795	0.300713	-1.3694	0.170876	0.324696	none	T22D
hsa-miR-4429	11.197	0.269442	0.197071	1.36723	0.171554	0.325681	none	T22D
hsa-miR-3692-5p	16.192	-0.48013	0.351304	-1.36671	0.171717	0.325687	none	T22D
hsa-miR-28-3p	241.148	-1.0772	0.789062	-1.36517	0.1722	0.3263	none	T22D
hsa-miR-4687-3p	3.08192	0.809914	0.594147	1.36315	0.172834	0.327045	none	T22D
hsa-miR-7850-5p	7.50804	-0.340754	0.250022	-1.3629	0.172915	0.327045	none	T22D
hsa-miR-299-5p	8.64391	-0.295287	0.217512	-1.35756	0.174602	0.329319	none	T22D
hsa-miR-516b-5p	0.379767	-1.8091	1.33213	-1.35806	0.174445	0.329319	none	T22D
hsa-miR-5196-5p	7.90565	-0.391863	0.288565	-1.35797	0.174473	0.329319	none	T22D
hsa-miR-374c-5p	12.086	-0.333331	0.246041	-1.35478	0.175488	0.330379	none	T22D
hsa-miR-6767-5p	9.33493	-0.349096	0.257599	-1.35519	0.175357	0.330379	none	T22D
hsa-miR-30d-5p	14.3362	0.207894	0.153804	1.35168	0.176477	0.331503	none	T22D
hsa-miR-485-3p	229.289	-0.426829	0.315847	-1.35138	0.176574	0.331503	none	T22D
hsa-miR-5007-5p	1.23064	-1.12807	0.834269	-1.35216	0.176324	0.331503	none	T22D
hsa_piR_019912/gb/DQ597341/Homo	34.1069	0.263084	0.195006	1.34911	0.177302	0.332563	none	T22D
hsa-miR-6747-5p	11.4862	-0.419761	0.311918	-1.34574	0.178386	0.334289	none	T22D
hsa-miR-4800-5p	5.22698	-0.534797	0.398389	-1.3424	0.179466	0.335696	none	T22D
hsa-miR-5696	0.407092	1.88747	1.40603	1.34241	0.179463	0.335696	none	T22D
hsa-miR-4501	8.37712	-0.47531	0.35443	-1.34105	0.179903	0.336204	none	T22D
hsa-miR-301a-3p	54.4247	-0.345427	0.257857	-1.33961	0.180373	0.336566	none	T22D
hsa-miR-4751	2.00197	-1.05246	0.785746	-1.33944	0.180427	0.336566	none	T22D
hsa-miR-4417	1.70679	-1.12475	0.841077	-1.33727	0.181135	0.337577	none	T22D
hsa-miR-3191-3p	4.98293	-0.541406	0.405552	-1.33499	0.181881	0.338513	none	T22D
hsa-miR-4646-3p	5.75671	-0.345928	0.259178	-1.33472	0.18197	0.338513	none	T22D
hsa-miR-933	7.30792	-0.371057	0.278442	-1.33262	0.182656	0.33948	none	T22D
hsa-miR-1185-1-3p	17.0661	-0.391267	0.294043	-1.33065	0.183306	0.340067	none	T22D
hsa-miR-6507-5p	8.37671	-0.407636	0.306318	-1.33076	0.183267	0.340067	none	T22D
hsa-miR-199a-3p	10.6663	0.267712	0.201973	1.32548	0.185011	0.342918	none	T22D
hsa-miR-513c-5p	0.373368	1.73899	1.31398	1.32345	0.185686	0.343857	none	T22D
hsa-miR-3911	4.07864	-0.497066	0.376127	-1.32154	0.186323	0.344722	none	T22D
hsa-miR-6857-5p	4.82071	-0.557355	0.422023	-1.32068	0.186609	0.344939	none	T22D
hsa-miR-612	1.69792	-1.11341	0.845324	-1.31715	0.18779	0.346807	none	T22D
hsa_piR_020345/gb/DQ597945/Homo	0.63011	1.49694	1.1378	1.31564	0.188294	0.347423	none	T22D
hsa-miR-570-3p	7.54077	-0.313682	0.238658	-1.31436	0.188726	0.347906	none	T22D
hsa-miR-4662a-5p	18.7052	-0.363854	0.277228	-1.31247	0.189361	0.34876	none	T22D
hsa-miR-369-3p	28.9332	-0.319927	0.243953	-1.31143	0.189714	0.348878	none	T22D
hsa_piR_006426/gb/DQ578783/Homo	26.4229	-1.01974	0.777676	-1.31127	0.189767	0.348878	none	T22D
hsa-miR-3714	0.398032	1.85111	1.41714	1.30623	0.191476	0.351701	none	T22D
hsa-miR-3157-3p	0.509569	-1.91258	1.46651	-1.30417	0.192176	0.352306	none	T22D
hsa-miR-361-3p	287.812	0.236073	0.180978	1.30443	0.192089	0.352306	none	T22D
hsa-miR-5572	9.32205	0.269038	0.206385	1.30357	0.19238	0.352306	none	T22D
hsa_piR_019324/gb/DQ596538/Homo	28.3008	-1.25971	0.966608	-1.30323	0.192497	0.352306	none	T22D
hsa-miR-3151-5p	1.6619	-1.10317	0.848735	-1.29978	0.193677	0.35383	none	T22D
hsa-miR-487b-3p	54.2785	-0.344571	0.265039	-1.30008	0.193574	0.35383	none	T22D
hsa-miR-146a-5p	17.1541	0.227668	0.175434	1.29774	0.194376	0.353842	none	T22D
hsa-miR-4317	17.9601	0.170206	0.131156	1.29773	0.194379	0.353842	none	T22D
hsa-miR-4476	0.520529	2.10641	1.62217	1.29851	0.194112	0.353842	none	T22D
hsa-miR-6752-3p	6.39087	-0.399036	0.307453	-1.29788	0.194329	0.353842	none	T22D
hsa-miR-659-3p	0.582589	2.29526	1.77216	1.29518	0.195259	0.355127	none	T22D
hsa-miR-3915	9.38537	0.342572	0.265637	1.28963	0.19718	0.358302	none	T22D
hsa-miR-4518	6.79092	-0.491629	0.38152	-1.28861	0.197535	0.358626	none	T22D
hsa-miR-5581-3p	0.383477	1.82024	1.41382	1.28747	0.197932	0.359026	none	T22D
hsa-miR-1296-3p	3.67666	-0.626487	0.487536	-1.28501	0.19879	0.360067	none	T22D
hsa-miR-518e-3p	1.34958	-1.12544	0.87596	-1.28481	0.198859	0.360067	none	T22D
hsa-miR-1257	1.63143	-1.02486	0.798326	-1.28376	0.199226	0.360286	none	T22D
hsa-miR-27a-3p	333.363	0.60154	0.468873	1.28295	0.19951	0.360286	none	T22D
hsa-miR-4435	6.27144	-0.255398	0.199052	-1.28307	0.199468	0.360286	none	T22D
hsa-miR-541-5p	1.55048	-1.12636	0.878357	-1.28235	0.199719	0.360344	none	T22D
hsa-miR-342-5p	28.1023	0.256212	0.199888	1.28177	0.199922	0.360391	none	T22D
hsa-miR-3178	7.61731	-0.460428	0.361033	-1.27531	0.202201	0.364176	none	T22D
hsa-miR-4465	1.50086	-0.942561	0.739773	-1.27412	0.20262	0.364609	none	T22D
hsa-miR-6766-5p	1.83513	-0.968383	0.762986	-1.2692	0.204369	0.367107	none	T22D
hsa-miR-6831-3p	3.09506	0.669182	0.527054	1.26966	0.204204	0.367107	none	T22D
hsa-miR-103b	5.9302	0.249432	0.196742	1.26781	0.204865	0.367675	none	T22D
hsa-miR-4513	1.45826	-0.915001	0.723049	-1.26548	0.205701	0.368849	none	T22D
hsa-miR-18a-3p	10.5141	-0.264014	0.209174	-1.26218	0.206886	0.369997	none	T22D
hsa_piR_017723/gb/DQ594464/Homo	0.463957	2.05798	1.62965	1.26284	0.206648	0.369997	none	T22D
hsa_piR_020497/gb/DQ598177/Homo	4.03308	0.546886	0.433196	1.26244	0.206789	0.369997	none	T22D
hsa-miR-6825-5p	4.50203	-0.575277	0.456624	-1.25985	0.207724	0.37117	none	T22D
hsa-miR-6796-5p	2.45415	0.745926	0.593223	1.25741	0.208604	0.372416	none	T22D
hsa-miR-8089	7.27327	-0.380599	0.304219	-1.25107	0.210909	0.376201	none	T22D
hsa-miR-3662	2.84455	-0.984243	0.788396	-1.24841	0.21188	0.377603	none	T22D
hsa-miR-378i	3.54339	0.629882	0.504928	1.24747	0.212226	0.377888	none	T22D
hsa-miR-4433a-3p	155.963	0.273092	0.219141	1.24619	0.212694	0.378391	none	T22D
hsa_piR_019068/gb/DQ596183/Homo	30.3507	-1.15611	0.92861	-1.24499	0.213134	0.378843	none	T22D
hsa-miR-10a-5p	356.223	0.252497	0.203235	1.24239	0.214094	0.379885	none	T22D
hsa-miR-5586-5p	8.87025	0.338215	0.272157	1.24272	0.213971	0.379885	none	T22D
hsa-miR-514a-5p	12.8924	0.369326	0.29755	1.24122	0.214523	0.380316	none	T22D
hsa-miR-1324	0.404262	1.87549	1.51631	1.23688	0.216132	0.382529	none	T22D
hsa-miR-6730-5p	28.8644	0.232789	0.188213	1.23684	0.216147	0.382529	none	T22D
hsa-miR-769-3p	10.8424	0.223588	0.180957	1.23559	0.216612	0.382687	none	T22D
hsa-miR-8054	1.6256	-1.03029	0.833531	-1.23605	0.216438	0.382687	none	T22D
hsa-miR-183-5p	252.867	-0.332996	0.270199	-1.23241	0.217797	0.384447	none	T22D
hsa-miR-646	1.51869	-0.969196	0.787608	-1.23056	0.218489	0.385001	none	T22D
hsa-miR-6746-3p	2.1845	-1.04707	0.850595	-1.23099	0.218328	0.385001	none	T22D
hsa-miR-548h-3p	23.3497	0.225754	0.183606	1.22956	0.218863	0.385328	none	T22D
hsa-miR-4706	5.35526	-0.362794	0.295617	-1.22724	0.219731	0.386522	none	T22D
hsa-miR-6071	0.844815	-1.40357	1.14638	-1.22435	0.220818	0.388099	none	T22D
hsa-miR-4259	7.88203	-0.381229	0.311934	-1.22215	0.221651	0.388557	none	T22D
hsa-miR-4275	8.7943	-0.451482	0.36926	-1.22267	0.221455	0.388557	none	T22D
hsa-miR-6871-3p	0.352323	1.71592	1.40374	1.2224	0.221557	0.388557	none	T22D
hsa-miR-384	2.99731	0.709792	0.581829	1.21993	0.222491	0.389473	none	T22D
hsa-miR-6503-5p	6.63111	-0.377657	0.309616	-1.21976	0.222556	0.389473	none	T22D
hsa-miR-1185-2-3p	3.34778	-0.481915	0.395805	-1.21756	0.223392	0.390601	none	T22D
hsa-miR-1181	3.58361	-0.549316	0.45142	-1.21686	0.223657	0.390728	none	T22D
hsa-miR-8074	1.58645	-0.974855	0.802144	-1.21531	0.224247	0.391424	none	T22D
hsa-miR-148a-5p	33.3966	-0.345089	0.284223	-1.21415	0.224691	0.391862	none	T22D
hsa-miR-142-3p	20.242	0.345854	0.285182	1.21275	0.225225	0.392458	none	T22D
hsa-miR-4326	10.7555	0.335687	0.277824	1.20827	0.226943	0.394776	none	T22D
hsa-miR-4517	1.49599	-0.969281	0.802023	-1.20854	0.226838	0.394776	none	T22D
hsa-miR-5692a	4.56567	-0.51827	0.429563	-1.20651	0.227623	0.395621	none	T22D
hsa-miR-495-3p	6.44664	-0.317255	0.263948	-1.20196	0.229379	0.397993	none	T22D
hsa-miR-6860	5.02023	-0.661885	0.550472	-1.20239	0.229211	0.397993	none	T22D
hsa-miR-146b-3p	23.6336	0.187318	0.156357	1.19801	0.230912	0.399972	none	T22D
hsa-miR-4687-5p	6.79263	-0.337414	0.281565	-1.19835	0.23078	0.399972	none	T22D
hsa-miR-6773-3p	0.440977	1.98192	1.65567	1.19705	0.231287	0.400282	none	T22D
hsa-miR-2277-3p	19.7632	-0.194148	0.162748	-1.19294	0.232894	0.402721	none	T22D
hsa-miR-548a-5p	4.86959	0.339179	0.284946	1.19033	0.233917	0.404143	none	T22D
hsa-miR-6771-5p	0.348007	1.68309	1.41457	1.18983	0.234113	0.404143	none	T22D
hsa_piR_013624/gb/DQ588594/Homo	7.35516	-0.971319	0.816986	-1.1889	0.234477	0.404429	none	T22D
hsa-miR-3659	1.08733	-0.991	0.833931	-1.18835	0.234697	0.404465	none	T22D
hsa-miR-6804-3p	1.19149	-0.909812	0.76617	-1.18748	0.235038	0.404711	none	T22D
hsa-miR-4713-5p	7.8528	-0.339538	0.286123	-1.18669	0.235351	0.404907	none	T22D
hsa-miR-6757-5p	2.1045	-0.895255	0.755618	-1.1848	0.236097	0.405715	none	T22D
hsa-miR-887-3p	8.65802	-0.427753	0.361128	-1.18449	0.236219	0.405715	none	T22D
hsa-miR-3920	5.54349	-0.371466	0.315166	-1.17864	0.238543	0.409362	none	T22D
hsa-miR-556-3p	7.96489	0.217262	0.18455	1.17725	0.239095	0.409963	none	T22D
hsa-miR-1231	4.31377	0.550308	0.468268	1.1752	0.239916	0.411025	none	T22D
hsa-miR-4654	3.89902	-0.487216	0.415564	-1.17242	0.241029	0.412238	none	T22D
hsa-miR-6807-5p	1.56169	-0.937909	0.799687	-1.17285	0.240858	0.412238	none	T22D
hsa-miR-1299	21.2658	0.37959	0.324876	1.16841	0.24264	0.414645	none	T22D
hsa-miR-186-3p	8.88547	-0.24794	0.212535	-1.16659	0.243378	0.415558	none	T22D
hsa-miR-150-3p	4.60456	-0.44221	0.37951	-1.16521	0.243933	0.416157	none	T22D
hsa-miR-184	6.97523	-0.319641	0.274711	-1.16355	0.244606	0.416797	none	T22D
hsa-miR-4265	1.4374	-0.961641	0.827025	-1.16277	0.244922	0.416797	none	T22D
hsa-miR-611	1.36315	-1.0729	0.922575	-1.16294	0.244853	0.416797	none	T22D
hsa-miR-370-3p	177.255	0.32166	0.277158	1.16057	0.245818	0.417973	none	T22D
hsa-miR-548ap-5p/548j-5p	134.37	0.201547	0.173974	1.15849	0.246665	0.418714	none	T22D
hsa_piR_010431/gb/DQ584049/Homo	3.8114	-0.500739	0.432138	-1.15875	0.246558	0.418714	none	T22D
hsa-miR-4307	3.5861	0.495471	0.428198	1.15711	0.247229	0.419113	none	T22D
hsa-miR-6746-5p	2.1173	-1.05249	0.909744	-1.1569	0.247312	0.419113	none	T22D
hsa-miR-4767	2.05336	-0.955481	0.826971	-1.1554	0.247927	0.419807	none	T22D
hsa-miR-155-5p	288.965	-0.837874	0.72585	-1.15433	0.248363	0.420115	none	T22D
hsa-miR-6885-3p	1.69121	-0.97581	0.845627	-1.15395	0.248521	0.420115	none	T22D
hsa-miR-551a	1.82191	-0.8803	0.763719	-1.15265	0.249054	0.420666	none	T22D
hsa-miR-487a-3p	1.96515	-0.923103	0.803157	-1.14934	0.250415	0.422614	none	T22D
hsa-miR-619-3p	3.78175	0.525335	0.457496	1.14828	0.250852	0.423001	none	T22D
hsa-miR-141-3p	15.5843	-0.225037	0.196206	-1.14694	0.251405	0.423584	none	T22D
hsa-miR-365b-3p	1.6266	-0.878279	0.768559	-1.14276	0.253138	0.425833	none	T22D
hsa-miR-4482-5p	2.012	-0.936858	0.819855	-1.14271	0.253158	0.425833	none	T22D
hsa-miR-3136-5p	2.01334	-0.987237	0.864672	-1.14175	0.253559	0.425962	none	T22D
hsa-miR-4530	1.26411	-1.01394	0.888562	-1.1411	0.253828	0.425962	none	T22D
hsa-miR-502-3p	18.2745	0.24299	0.212959	1.14102	0.253862	0.425962	none	T22D
hsa-miR-4781-5p	3.15868	0.731478	0.641535	1.1402	0.254203	0.426182	none	T22D
hsa-miR-6131	14.2457	-0.276361	0.24293	-1.13762	0.255281	0.427638	none	T22D
hsa-miR-6869-5p	1.69483	-0.891966	0.784963	-1.13632	0.255825	0.428196	none	T22D
hsa-miR-210-3p	26.2716	0.233641	0.206356	1.13223	0.25754	0.429296	none	T22D
hsa-miR-548t-5p	8.56535	-0.401024	0.354588	-1.13096	0.258073	0.429296	none	T22D
hsa-miR-593-5p	6.29369	-0.372886	0.329675	-1.13107	0.258024	0.429296	none	T22D
hsa-miR-660-5p	180.146	-0.259461	0.228764	-1.13419	0.256715	0.429296	none	T22D
hsa-miR-6771-3p	1.99934	-0.908654	0.803597	-1.13073	0.258168	0.429296	none	T22D
hsa-miR-7974	1.66313	-0.877452	0.775433	-1.13156	0.257817	0.429296	none	T22D
hsa-miR-7978	0.306011	-1.82075	1.60918	-1.13148	0.257855	0.429296	none	T22D
hsa_piR_014620/gb/DQ590013/Homo	108.403	-0.69399	0.6136	-1.13101	0.258049	0.429296	none	T22D
hsa-miR-4330	1.05446	-1.00541	0.889609	-1.13017	0.258403	0.429337	none	T22D
hsa-miR-6126	127.468	-0.24863	0.220521	-1.12747	0.259546	0.430884	none	T22D
hsa-miR-877-3p	14.4321	-0.234844	0.20848	-1.12646	0.259972	0.43124	none	T22D
hsa-miR-2276-3p	3.55716	0.590153	0.524185	1.12585	0.26023	0.43128	none	T22D
hsa-miR-578	1.66352	-0.908973	0.807689	-1.1254	0.26042	0.43128	none	T22D
hsa-miR-1976	21.3454	-0.134738	0.12	-1.12281	0.261518	0.432747	none	T22D
hsa-let-7b-5p	47.8896	-0.203186	0.181133	-1.12175	0.261969	0.433142	none	T22D
hsa-miR-3919	1.15251	-1.05704	0.944512	-1.11914	0.26308	0.434626	none	T22D
hsa-miR-6721-5p	24.1104	0.240192	0.215399	1.1151	0.264808	0.437126	none	T22D
hsa-miR-10a-3p	8.01022	-0.205824	0.184898	-1.11317	0.265634	0.437426	none	T22D
hsa-miR-1250-5p	7.09843	0.259394	0.232833	1.11408	0.265245	0.437426	none	T22D
hsa-miR-3187-3p	17.2021	0.165812	0.148912	1.11349	0.265498	0.437426	none	T22D
hsa-miR-2110	47.2326	0.159028	0.143281	1.1099	0.267041	0.439282	none	T22D
hsa-miR-4491	3.70556	-0.492794	0.444138	-1.10955	0.267192	0.439282	none	T22D
hsa-miR-7843-5p	1.31093	-0.879489	0.793612	-1.10821	0.267771	0.439879	none	T22D
hsa-miR-4999-5p	1.25278	-0.816463	0.737205	-1.10751	0.268072	0.440019	none	T22D
hsa-miR-6785-5p	16.3292	-0.29156	0.263762	-1.10539	0.268992	0.441173	none	T22D
hsa-miR-4680-3p	0.433304	1.69664	1.53717	1.10374	0.269705	0.441986	none	T22D
hsa-miR-1287-5p	27.5849	-0.142647	0.129401	-1.10236	0.270305	0.442602	none	T22D
hsa-miR-4665-5p	5.59379	-0.328864	0.298458	-1.10188	0.270515	0.442602	none	T22D
hsa-miR-5684	0.346811	1.67826	1.52396	1.10125	0.270787	0.44269	none	T22D
hsa-miR-642b-5p	0.363378	1.67596	1.52288	1.10052	0.271105	0.442855	none	T22D
hsa-miR-4653-3p	5.17549	-0.333409	0.303881	-1.09717	0.272567	0.444887	none	T22D
hsa-miR-6755-5p	2.00726	-0.847707	0.775174	-1.09357	0.274143	0.447101	none	T22D
hsa-miR-127-3p	289.431	0.639788	0.585345	1.09301	0.274389	0.447144	none	T22D
hsa-miR-541-3p	1.18319	-0.905904	0.829348	-1.09231	0.274698	0.44729	none	T22D
hsa-miR-340-5p	313.339	0.311387	0.285297	1.09145	0.275076	0.447548	none	T22D
hsa-miR-16-5p	231.901	-0.233125	0.214084	-1.08894	0.276179	0.447555	none	T22D
hsa-miR-4647	2.42647	0.676956	0.620617	1.09078	0.27537	0.447555	none	T22D
hsa-miR-4804-5p	7.20971	-0.373095	0.342445	-1.0895	0.275932	0.447555	none	T22D
hsa-miR-6072	5.27637	-0.464989	0.426948	-1.0891	0.27611	0.447555	none	T22D
hsa-miR-627-3p	0.416506	1.76914	1.62538	1.08845	0.276398	0.447555	none	T22D
hsa-miR-6869-3p	0.341153	1.65989	1.52304	1.08985	0.275778	0.447555	none	T22D
hsa_piR_019963/gb/DQ597422/Homo	0.25955	-1.7721	1.63043	-1.08689	0.277086	0.448312	none	T22D
hsa-miR-885-5p	9.51122	-0.269224	0.247952	-1.08579	0.277571	0.44874	none	T22D
hsa-miR-1304-3p	25.7613	0.133389	0.122995	1.08451	0.27814	0.449303	none	T22D
hsa-miR-8053	1.80602	-0.820958	0.758509	-1.08233	0.279106	0.450402	none	T22D
hsa-miR-944	14.6701	-0.419546	0.387759	-1.08198	0.279262	0.450402	none	T22D
hsa-miR-5187-5p	47.8471	0.162164	0.150369	1.07844	0.280837	0.452583	none	T22D
hsa-miR-149-3p	4.86494	-0.475696	0.442182	-1.07579	0.282021	0.453915	none	T22D
hsa_piR_001040/gb/DQ571333/Homo	32.222	-1.11688	1.03838	-1.07559	0.282109	0.453915	none	T22D
hsa-miR-4462	5.67214	-0.306716	0.285788	-1.07323	0.283168	0.45526	none	T22D
hsa-miR-374b-3p	28.9049	-0.17339	0.162456	-1.06731	0.285834	0.459182	none	T22D
hsa-miR-3656	10.1655	0.211839	0.198907	1.06501	0.28687	0.459759	none	T22D
hsa-miR-4999-3p	6.83936	-0.327704	0.307443	-1.0659	0.286468	0.459759	none	T22D
hsa-miR-5191	10.1751	-0.284907	0.267476	-1.06517	0.2868	0.459759	none	T22D
hsa-miR-3187-5p	1.66677	-0.93631	0.880357	-1.06356	0.28753	0.460454	none	T22D
hsa-miR-1283	1.06451	-0.850422	0.80519	-1.05618	0.290888	0.465141	none	T22D
hsa-miR-450b-5p	10.9	0.208148	0.19718	1.05562	0.291141	0.465141	none	T22D
hsa_piR_016984/gb/DQ593431/Homo	0.322304	1.62052	1.53463	1.05597	0.290981	0.465141	none	T22D
hsa-miR-1909-5p	0.283026	1.24767	1.18445	1.05337	0.29217	0.466418	none	T22D
hsa-miR-1199-5p	9.48455	-0.224793	0.214225	-1.04933	0.294027	0.468435	none	T22D
hsa-miR-2909	12.5417	-0.528977	0.504211	-1.04912	0.294123	0.468435	none	T22D
hsa-miR-5685	1.85411	-0.896765	0.854139	-1.0499	0.293762	0.468435	none	T22D
hsa-miR-3120-3p	11.4534	-0.199987	0.191035	-1.04686	0.295164	0.469726	none	T22D
hsa-miR-4780	6.00312	-0.434293	0.415555	-1.04509	0.295981	0.469925	none	T22D
hsa-miR-6514-3p	1.62132	-0.811386	0.77635	-1.04513	0.295963	0.469925	none	T22D
hsa-miR-6886-3p	6.0836	-0.442638	0.423232	-1.04585	0.295629	0.469925	none	T22D
hsa-miR-505-3p	33.7992	-0.145111	0.139812	-1.0379	0.299315	0.474847	none	T22D
hsa-miR-3141	11.8827	0.188353	0.181666	1.03681	0.299824	0.475286	none	T22D
hsa-miR-4298	3.8951	-0.436837	0.422708	-1.03342	0.301405	0.47742	none	T22D
hsa-miR-329-3p	15.7564	-0.227315	0.220718	-1.02989	0.303062	0.479299	none	T22D
hsa-miR-4752	1.5779	-0.826126	0.802068	-1.03	0.303012	0.479299	none	T22D
hsa-miR-3614-5p	5.46989	-0.446897	0.434967	-1.02743	0.304219	0.48035	none	T22D
hsa-miR-7111-3p	1.89741	-0.834644	0.812723	-1.02697	0.304434	0.48035	none	T22D
hsa-miR-767-5p	5.15267	0.482106	0.469065	1.0278	0.304043	0.48035	none	T22D
hsa-miR-6814-3p	1.89108	-0.808271	0.787782	-1.02601	0.304888	0.480694	none	T22D
hsa-miR-4772-5p	1.15911	-0.810507	0.792655	-1.02252	0.306534	0.482916	none	T22D
hsa-miR-4772-3p	1.5226	-0.849524	0.832726	-1.02017	0.307647	0.484294	none	T22D
hsa-miR-3133	6.69338	-0.229223	0.225197	-1.01788	0.308737	0.485635	none	T22D
hsa-miR-627-5p	4.19967	-0.38425	0.377722	-1.01728	0.309019	0.485703	none	T22D
hsa-miR-8065	5.4994	0.448553	0.44204	1.01474	0.310232	0.487234	none	T22D
hsa-miR-337-5p	29.7646	-0.289229	0.285559	-1.01285	0.311131	0.488269	none	T22D
hsa-miR-200c-5p	1.68484	-0.813821	0.805365	-1.0105	0.312256	0.488983	none	T22D
hsa-miR-4523	2.25914	-0.777597	0.768873	-1.01135	0.311851	0.488983	none	T22D
hsa-miR-4769-3p	8.08201	-0.266346	0.263605	-1.0104	0.312306	0.488983	none	T22D
hsa-miR-8058	4.49675	-0.438529	0.435686	-1.00652	0.314163	0.491514	none	T22D
hsa-miR-369-5p	59.6955	-0.287329	0.285912	-1.00496	0.314918	0.492316	none	T22D
hsa-miR-1294	47.6758	-0.21944	0.218858	-1.00266	0.316026	0.493124	none	T22D
hsa-miR-17-3p	35.1631	0.252687	0.251914	1.00307	0.315829	0.493124	none	T22D
hsa-miR-4302	6.25159	-0.36624	0.365371	-1.00238	0.316161	0.493124	none	T22D
hsa_piR_020496/gb/DQ598175/Homo	47.1386	0.291415	0.292066	0.997772	0.31839	0.49622	none	T22D
hsa-miR-3944-3p	0.336146	1.63851	1.64321	0.997142	0.318696	0.496317	none	T22D
hsa-miR-4658	2.88891	-0.613561	0.615663	-0.996585	0.318966	0.496359	none	T22D
hsa-miR-5090	2.34424	-0.830063	0.834876	-0.994236	0.320108	0.497756	none	T22D
hsa-miR-6855-3p	9.8875	-0.262726	0.264944	-0.991628	0.321379	0.499351	none	T22D
hsa-miR-23b-5p	12.5933	0.165531	0.167183	0.990119	0.322116	0.500115	none	T22D
hsa-miR-532-3p	44.0111	-0.174386	0.17641	-0.988523	0.322896	0.500944	none	T22D
hsa-miR-6073	22.1355	0.177669	0.179847	0.98789	0.323207	0.501044	none	T22D
hsa-miR-6828-5p	2.02975	-0.860802	0.874139	-0.984743	0.32475	0.503055	none	T22D
hsa-miR-146b-5p	225.332	-0.78354	0.799269	-0.980321	0.326928	0.506043	none	T22D
hsa-miR-106a-3p	2.12907	-0.805756	0.82399	-0.977872	0.328138	0.50753	none	T22D
hsa-miR-4713-3p	2.15042	-0.760321	0.778585	-0.976542	0.328796	0.508162	none	T22D
hsa-miR-134-5p	323.947	0.458489	0.470427	0.974625	0.329747	0.509245	none	T22D
hsa-miR-138-2-3p	7.56105	-0.279569	0.287072	-0.973862	0.330125	0.50935	none	T22D
hsa-miR-339-3p	71.8913	0.193585	0.198962	0.972977	0.330565	0.50935	none	T22D
hsa-miR-6124	8.25095	-0.271181	0.278618	-0.973306	0.330401	0.50935	none	T22D
hsa-miR-3191-5p	7.38136	-0.351619	0.363817	-0.966471	0.333809	0.513104	none	T22D
hsa-miR-4443	2.97055	0.519799	0.538055	0.966071	0.334009	0.513104	none	T22D
hsa-miR-4494	1.51856	-0.719818	0.744507	-0.966839	0.333625	0.513104	none	T22D
hsa-miR-4748	9.64259	-0.2034	0.210515	-0.966202	0.333943	0.513104	none	T22D
hsa-miR-3177-3p	6.63226	0.263584	0.273415	0.964045	0.335023	0.514275	none	T22D
hsa-miR-143-5p	41.5673	0.21654	0.225935	0.958416	0.337853	0.515972	none	T22D
hsa-miR-197-5p	9.47854	0.190999	0.198735	0.961074	0.336515	0.515972	none	T22D
hsa-miR-4538	4.72124	-0.331794	0.346136	-0.958564	0.337778	0.515972	none	T22D
hsa-miR-497-5p	11.0599	0.18776	0.195747	0.959196	0.33746	0.515972	none	T22D
hsa-miR-5708	0.908018	-0.771952	0.805316	-0.95857	0.337775	0.515972	none	T22D
hsa-miR-6084	1.97361	-0.762822	0.794656	-0.95994	0.337085	0.515972	none	T22D
hsa-miR-6803-5p	4.34862	-0.449301	0.468843	-0.958318	0.337902	0.515972	none	T22D
hsa-miR-581	3.20897	0.478943	0.500055	0.957781	0.338173	0.515999	none	T22D
hsa-miR-6511b-3p	4.70412	-0.319825	0.335205	-0.954116	0.340025	0.518436	none	T22D
hsa-miR-3165	1.99649	-0.730579	0.767124	-0.952361	0.340914	0.519403	none	T22D
hsa-miR-4728-3p	1.53128	-0.758318	0.797056	-0.951399	0.341402	0.519757	none	T22D
hsa-miR-4707-3p	2.78746	0.608544	0.640425	0.950218	0.342002	0.519894	none	T22D
hsa_piR_005076/gb/DQ577008/Homo	24.2395	-0.889174	0.935523	-0.950457	0.34188	0.519894	none	T22D
hsa-miR-7157-3p	1.44721	-0.792558	0.83682	-0.947107	0.343584	0.52191	none	T22D
hsa-miR-139-5p	47.0906	0.175102	0.184994	0.946525	0.343881	0.521971	none	T22D
hsa-miR-126-5p	7.28935	-0.227052	0.240618	-0.943621	0.345363	0.522343	none	T22D
hsa-miR-133a-3p	41.5077	0.348734	0.368864	0.945428	0.344441	0.522343	none	T22D
hsa-miR-4516	5.8892	-0.261029	0.276422	-0.944314	0.345009	0.522343	none	T22D
hsa-miR-4682	1.91562	-0.811874	0.860462	-0.943533	0.345408	0.522343	none	T22D
hsa-miR-99b-5p	240.922	-0.726752	0.769527	-0.944413	0.344959	0.522343	none	T22D
hsa-miR-29c-3p	466.396	0.491235	0.522836	0.939557	0.347445	0.524644	none	T22D
hsa-miR-6793-5p	8.1127	-0.22264	0.236954	-0.93959	0.347428	0.524644	none	T22D
hsa-miR-135a-5p	2.61648	0.534251	0.569246	0.938524	0.347975	0.524667	none	T22D
hsa-miR-335-5p	323.904	0.264585	0.281821	0.938843	0.347812	0.524667	none	T22D
hsa-miR-1238-5p	0.272055	1.4363	1.53288	0.936992	0.348762	0.524922	none	T22D
hsa-miR-454-3p	346.785	0.237048	0.252915	0.937263	0.348624	0.524922	none	T22D
hsa-miR-6868-5p	1.40747	-0.783179	0.836112	-0.936692	0.348917	0.524922	none	T22D
hsa-miR-6763-3p	12.885	0.175058	0.187014	0.936069	0.349238	0.525016	none	T22D
hsa-miR-4268	1.65221	-0.736297	0.78855	-0.933736	0.35044	0.526435	none	T22D
hsa-miR-6741-3p	13.3877	-0.143718	0.154262	-0.931654	0.351516	0.527273	none	T22D
hsa-miR-6769a-5p	1.86234	-0.805738	0.864541	-0.931983	0.351345	0.527273	none	T22D
hsa_piR_001152/gb/DQ571500/Homo	0.193389	-1.67117	1.79554	-0.930738	0.351989	0.527595	none	T22D
hsa-miR-106a-5p	54.8542	0.197314	0.212225	0.92974	0.352506	0.527981	none	T22D
hsa-miR-103a-3p	13.4133	0.170931	0.18444	0.926758	0.354052	0.52841	none	T22D
hsa-miR-1237-5p	2.27583	-0.757503	0.818506	-0.92547	0.354722	0.52841	none	T22D
hsa-miR-132-5p	7.55957	-0.191514	0.206999	-0.925196	0.354864	0.52841	none	T22D
hsa-miR-323b-5p	7.92784	-0.263058	0.284427	-0.92487	0.355033	0.52841	none	T22D
hsa-miR-4514	1.65361	-0.734457	0.790981	-0.92854	0.353127	0.52841	none	T22D
hsa-miR-5089-3p	25.7813	0.148746	0.160762	0.92526	0.354831	0.52841	none	T22D
hsa-miR-5095	1.87447	-0.747045	0.807886	-0.924691	0.355127	0.52841	none	T22D
hsa-miR-580-5p	1.50413	-0.690353	0.743814	-0.928127	0.353342	0.52841	none	T22D
hsa-miR-6833-3p	3.69241	0.431967	0.46585	0.927266	0.353788	0.52841	none	T22D
hsa-miR-4694-5p	1.83387	-0.770122	0.835524	-0.921724	0.356673	0.530323	none	T22D
hsa-miR-152-5p	5.43103	-0.299304	0.324899	-0.92122	0.356936	0.530327	none	T22D
hsa-miR-22-3p	415.941	0.235461	0.256411	0.918298	0.358463	0.53182	none	T22D
hsa_piR_010462/gb/DQ584096/Homo	2.02231	-0.845016	0.920156	-0.91834	0.358441	0.53182	none	T22D
hsa-miR-1183	2.42105	0.56423	0.615231	0.917103	0.359088	0.532171	none	T22D
hsa-miR-4740-3p	2.05472	-0.715954	0.780886	-0.916848	0.359222	0.532171	none	T22D
hsa-miR-193b-3p	2.12423	-0.701073	0.766669	-0.914441	0.360485	0.533655	none	T22D
hsa-let-7f-1-3p	30.2167	0.177062	0.193858	0.913359	0.361054	0.534108	none	T22D
hsa-miR-302d-5p	1.41779	-0.847108	0.928776	-0.912069	0.361732	0.534723	none	T22D
hsa-miR-548n	4.07806	-0.344318	0.378409	-0.90991	0.36287	0.536016	none	T22D
hsa-miR-486-3p	14.6581	-0.205919	0.226766	-0.908067	0.363843	0.536835	none	T22D
hsa-miR-6125	2.21235	-0.699165	0.770123	-0.907862	0.363951	0.536835	none	T22D
hsa-miR-1273h-5p	9.80852	0.173189	0.191172	0.905933	0.364971	0.537631	none	T22D
hsa-miR-215-5p	55.2034	-0.17801	0.196614	-0.905381	0.365263	0.537631	none	T22D
hsa-miR-4273	1.8833	-0.665359	0.734923	-0.905345	0.365283	0.537631	none	T22D
hsa-let-7f-5p	51.0399	0.17177	0.190304	0.902608	0.366734	0.539377	none	T22D
hsa-miR-766-3p	33.7659	0.177297	0.197035	0.899827	0.368212	0.541161	none	T22D
hsa-miR-518d-3p	2.19526	-0.674315	0.7581	-0.889481	0.373744	0.5485	none	T22D
hsa-miR-6737-5p	3.46717	0.564378	0.634428	0.889585	0.373689	0.5485	none	T22D
hsa-miR-6502-3p	1.70894	-0.719078	0.809344	-0.888471	0.374288	0.548507	none	T22D
hsa-miR-6514-5p	7.28266	-0.186291	0.209597	-0.888807	0.374107	0.548507	none	T22D
hsa-miR-3663-3p	15.4371	0.447135	0.505342	0.884817	0.376255	0.549768	none	T22D
hsa-miR-454-5p	36.9861	0.143405	0.162107	0.884632	0.376355	0.549768	none	T22D
hsa-miR-6788-5p	4.88694	-0.409371	0.462562	-0.885007	0.376153	0.549768	none	T22D
hsa-miR-6854-3p	1.4804	-0.684936	0.774493	-0.884367	0.376498	0.549768	none	T22D
hsa_piR_013179/gb/DQ587866/Homo	3.69795	0.640288	0.723805	0.884614	0.376365	0.549768	none	T22D
hsa-miR-1270	22.2632	-0.125192	0.141913	-0.882174	0.377682	0.550757	none	T22D
hsa-miR-3124-3p	7.53169	-0.320178	0.363555	-0.880687	0.378487	0.550757	none	T22D
hsa-miR-4724-3p	1.43569	-0.718381	0.814699	-0.881775	0.377899	0.550757	none	T22D
hsa-miR-615-3p	12.983	-0.251606	0.285717	-0.880613	0.378527	0.550757	none	T22D
hsa-miR-942-5p	98.6251	0.117016	0.132858	0.880762	0.378447	0.550757	none	T22D
hsa-miR-1180-3p	41.0845	-0.197256	0.224796	-0.877488	0.380221	0.552827	none	T22D
hsa-miR-297	1.6536	-0.713484	0.813825	-0.876704	0.380647	0.553052	none	T22D
hsa-miR-6875-5p	2.20752	-0.7005	0.79997	-0.875658	0.381216	0.553483	none	T22D
hsa-miR-29b-3p	134.385	-0.209558	0.239634	-0.874495	0.381849	0.554007	none	T22D
hsa-miR-4652-3p	18.4918	0.139347	0.159592	0.873148	0.382583	0.554356	none	T22D
hsa-miR-518a-3p	1.32706	-0.643488	0.737204	-0.872877	0.38273	0.554356	none	T22D
hsa-miR-618	7.29633	-0.290769	0.333238	-0.872555	0.382906	0.554356	none	T22D
hsa-miR-6884-3p	1.87645	-0.711725	0.818347	-0.86971	0.384459	0.556209	none	T22D
hsa-miR-330-3p	15.0016	0.138097	0.159203	0.867428	0.385707	0.557224	none	T22D
hsa-miR-6512-5p	1.39326	-0.70758	0.815554	-0.867606	0.38561	0.557224	none	T22D
hsa-miR-3667-5p	2.76888	0.530452	0.612802	0.865618	0.3867	0.558003	none	T22D
hsa-miR-614	1.81279	-0.751815	0.868703	-0.865445	0.386795	0.558003	none	T22D
hsa-miR-32-5p	242.387	-0.184741	0.213961	-0.863433	0.387899	0.558472	none	T22D
hsa-miR-3689b-3p	11.9626	0.358213	0.415148	0.862857	0.388216	0.558472	none	T22D
hsa-miR-411-5p	82.067	-0.276698	0.320311	-0.863841	0.387675	0.558472	none	T22D
hsa-miR-4537	1.7723	-0.713512	0.826864	-0.862913	0.388185	0.558472	none	T22D
hsa-miR-626	10.8614	0.259036	0.301575	0.858944	0.390371	0.561176	none	T22D
hsa-miR-3943	4.94696	-0.298268	0.347806	-0.85757	0.39113	0.56187	none	T22D
hsa-miR-5701	4.77627	0.28949	0.338988	0.853984	0.393114	0.564322	none	T22D
hsa-miR-1306-5p	72.2579	0.142231	0.166749	0.852965	0.393679	0.564735	none	T22D
hsa-miR-8056	2.15851	0.514273	0.603296	0.852439	0.39397	0.564756	none	T22D
hsa-miR-377-3p	8.35198	-0.254256	0.298575	-0.851568	0.394454	0.565051	none	T22D
hsa-miR-6840-5p	1.23562	-0.701167	0.8239	-0.851034	0.394751	0.565079	none	T22D
hsa-miR-584-3p	4.49488	-0.391416	0.460321	-0.850312	0.395152	0.565256	none	T22D
hsa-miR-566	1.77481	-0.722483	0.850507	-0.849474	0.395617	0.565525	none	T22D
hsa-miR-4796-3p	3.08399	0.478367	0.564016	0.848145	0.396357	0.566185	none	T22D
hsa-miR-1303	13.2341	-0.169984	0.200982	-0.845766	0.397683	0.567681	none	T22D
hsa-miR-300	6.30373	-0.281969	0.334492	-0.842976	0.399242	0.569507	none	T22D
hsa-miR-592	1.78672	-0.632068	0.75139	-0.841199	0.400237	0.570526	none	T22D
hsa-miR-7977	52.4229	0.109081	0.130157	0.838076	0.401988	0.572622	none	T22D
hsa-miR-1468-5p	10.4528	-0.152077	0.181626	-0.83731	0.402418	0.572834	none	T22D
hsa-miR-5700	2.26917	-0.639466	0.765455	-0.835406	0.403489	0.573958	none	T22D
hsa-miR-4484	12.0977	0.14316	0.172076	0.83196	0.405431	0.576318	none	T22D
hsa-miR-218-2-3p	1.73191	-0.618326	0.744899	-0.830081	0.406493	0.577425	none	T22D
hsa-miR-324-3p	34.9544	0.129777	0.156445	0.829535	0.406802	0.57746	none	T22D
hsa-miR-7975	6.18031	-0.305382	0.368644	-0.828392	0.407448	0.577975	none	T22D
hsa-miR-4790-5p	0.322316	1.46818	1.7784	0.825558	0.409055	0.579447	none	T22D
hsa-miR-7107-3p	1.94448	-0.548009	0.663504	-0.825931	0.408843	0.579447	none	T22D
hsa-miR-4433b-3p	50.2982	0.188828	0.230029	0.820891	0.411708	0.5828	none	T22D
hsa-miR-181c-5p	21.8573	0.184597	0.225228	0.819599	0.412445	0.583438	none	T22D
hsa-miR-1273f	1.64152	-0.632608	0.773947	-0.817378	0.413712	0.584209	none	T22D
hsa-miR-4701-3p	1.55735	-0.729353	0.892572	-0.817137	0.41385	0.584209	none	T22D
hsa-miR-98-3p	113.654	0.129422	0.158192	0.818132	0.413282	0.584209	none	T22D
hsa-miR-484	336.869	-0.253722	0.310986	-0.815861	0.414579	0.584833	none	T22D
hsa-miR-3126-5p	1.49962	-0.675286	0.828363	-0.815205	0.414955	0.584957	none	T22D
hsa-miR-339-5p	338.093	-0.403331	0.497445	-0.810805	0.417478	0.586954	none	T22D
hsa-miR-543	9.94141	-0.2119	0.260966	-0.811984	0.416801	0.586954	none	T22D
hsa-miR-6861-3p	1.99437	-0.609411	0.751529	-0.810894	0.417426	0.586954	none	T22D
hsa-miR-6883-5p	1.6167	-0.656009	0.809164	-0.810724	0.417524	0.586954	none	T22D
hsa-miR-582-5p	5.67689	-0.247926	0.306463	-0.808993	0.418519	0.587947	none	T22D
hsa-miR-5003-3p	8.80263	0.190873	0.236705	0.806376	0.420026	0.589657	none	T22D
hsa-miR-95-3p	11.3935	-0.173412	0.216807	-0.799845	0.423801	0.594547	none	T22D
hsa-miR-3938	1.68835	-0.621459	0.778565	-0.79821	0.424748	0.595466	none	T22D
hsa-miR-382-5p	334.923	0.491839	0.617729	0.796204	0.425914	0.596689	none	T22D
hsa-miR-4800-3p	1.4798	-0.599634	0.754349	-0.794903	0.42667	0.596982	none	T22D
hsa-miR-5694	3.36506	-0.353081	0.444219	-0.794836	0.426709	0.596982	none	T22D
hsa-miR-378a-5p	7.72758	-0.160538	0.20214	-0.794191	0.427084	0.597097	none	T22D
hsa-miR-555	6.36377	-0.256771	0.324176	-0.792074	0.428318	0.598411	none	T22D
hsa-miR-6794-5p	1.02791	-0.631888	0.802021	-0.787869	0.430773	0.601429	none	T22D
hsa-miR-1266-5p	11.0729	-0.240012	0.305202	-0.786403	0.431631	0.601802	none	T22D
hsa-miR-3121-3p	1.34726	-0.639035	0.812093	-0.786899	0.431341	0.601802	none	T22D
hsa-miR-222-5p	1.29039	-0.630153	0.803091	-0.78466	0.432653	0.602814	none	T22D
hsa-miR-4529-3p	0.303953	1.39716	1.7833	0.78347	0.433351	0.603374	none	T22D
hsa-miR-1252-3p	0.253955	1.30271	1.66643	0.781736	0.43437	0.603555	none	T22D
hsa-miR-6763-5p	3.53124	0.453256	0.579711	0.781864	0.434294	0.603555	none	T22D
hsa-miR-7856-5p	7.46684	-0.198365	0.253514	-0.782459	0.433945	0.603555	none	T22D
hsa-miR-8088	2.94186	0.469572	0.602819	0.77896	0.436003	0.605412	none	T22D
hsa-miR-548d-3p	4.66275	-0.289599	0.372725	-0.776978	0.437172	0.606208	none	T22D
hsa-miR-6079	1.58018	-0.636258	0.818379	-0.777462	0.436886	0.606208	none	T22D
hsa-miR-4419b	27.4269	-0.174442	0.224828	-0.775889	0.437814	0.606686	none	T22D
hsa-miR-6797-3p	13.4219	-0.150739	0.194647	-0.774419	0.438683	0.607476	none	T22D
hsa-miR-2682-5p	2.16876	-0.650718	0.843212	-0.771713	0.440284	0.608453	none	T22D
hsa-miR-378g	2.7686	0.403838	0.523205	0.771854	0.440201	0.608453	none	T22D
hsa-miR-4316	1.8782	-0.586304	0.758922	-0.772549	0.439789	0.608453	none	T22D
hsa-miR-4725-5p	2.93816	-0.536667	0.698099	-0.768754	0.442039	0.61005	none	T22D
hsa_piR_021462/gb/DQ599459/Homo	10.4067	0.238	0.30956	0.768832	0.441993	0.61005	none	T22D
hsa-miR-5011-5p	1.51897	-0.619549	0.806717	-0.767989	0.442494	0.610264	none	T22D
hsa-miR-599	4.38124	-0.237314	0.311011	-0.763039	0.44544	0.613912	none	T22D
hsa-miR-6509-3p	7.30054	-0.267988	0.351648	-0.762092	0.446005	0.614274	none	T22D
hsa-miR-4741	2.02779	-0.620999	0.820243	-0.757091	0.448995	0.617975	none	T22D
hsa-miR-151b/151a-5p	328.146	0.185011	0.244687	0.756115	0.44958	0.618363	none	T22D
hsa-miR-4301	47.7211	-0.15424	0.204259	-0.755117	0.450179	0.618768	none	T22D
hsa-miR-625-3p	348.09	0.47085	0.624229	0.754291	0.450675	0.619032	none	T22D
hsa-miR-4255	1.32595	-0.689598	0.915829	-0.752977	0.451464	0.619698	none	T22D
hsa-miR-6129	15.3024	0.127631	0.169718	0.752018	0.45204	0.620071	none	T22D
hsa-miR-1277-5p	127.279	-0.32204	0.430902	-0.747362	0.454845	0.623464	none	T22D
hsa-miR-130b-3p	66.2232	-0.117827	0.157794	-0.746715	0.455235	0.623464	none	T22D
hsa-miR-212-3p	1.12738	-0.634247	0.849752	-0.746391	0.455431	0.623464	none	T22D
hsa_piR_019420/gb/DQ596670/Homo	10.1839	-0.218957	0.293633	-0.745683	0.455859	0.62363	none	T22D
hsa_piR_008113/gb/DQ581032/Homo	12.6812	0.124418	0.167427	0.743115	0.457412	0.625335	none	T22D
hsa-let-7b-3p	239.355	0.11547	0.156508	0.73779	0.460642	0.629328	none	T22D
hsa-miR-4272	5.16876	-0.266749	0.361813	-0.737256	0.460967	0.629349	none	T22D
hsa-miR-26b-5p	13.0032	-0.133	0.180654	-0.736213	0.461601	0.629793	none	T22D
hsa-miR-4636	1.93622	-0.629297	0.85544	-0.735642	0.461949	0.629846	none	T22D
hsa-miR-1343-3p	5.44278	-0.227739	0.310594	-0.733238	0.463414	0.630156	none	T22D
hsa-miR-2114-5p	2.29338	-0.601806	0.820613	-0.733362	0.463338	0.630156	none	T22D
hsa-miR-323a-3p	35.0714	-0.200329	0.273077	-0.733597	0.463194	0.630156	none	T22D
hsa-miR-6803-3p	8.54947	-0.149325	0.20341	-0.734105	0.462885	0.630156	none	T22D
hsa-miR-548ac	1.78074	-0.534402	0.731321	-0.730734	0.464941	0.631812	none	T22D
hsa_piR_022421/gb/DQ600670/Homo	3.31629	-0.419987	0.576384	-0.728657	0.466211	0.633115	none	T22D
hsa-miR-3907	7.07928	-0.245628	0.33783	-0.727077	0.467179	0.634006	none	T22D
hsa-miR-3613-5p	217.788	-0.180367	0.24877	-0.725036	0.46843	0.635281	none	T22D
hsa-miR-548au-5p/548c-5p/548o-5p/548am-5p	15.3475	0.138798	0.192241	0.721999	0.470295	0.636841	none	T22D
hsa-miR-6776-5p	1.95554	-0.558552	0.773226	-0.722365	0.47007	0.636841	none	T22D
hsa-miR-6868-3p	1.44078	-0.613763	0.850516	-0.721636	0.470518	0.636841	none	T22D
hsa-miR-330-5p	11.6969	0.147284	0.204547	0.720047	0.471496	0.63774	none	T22D
hsa-miR-8072	7.36898	-0.201877	0.281318	-0.717614	0.472995	0.639344	none	T22D
hsa-miR-6879-5p	2.49185	-0.629619	0.879031	-0.716265	0.473828	0.640044	none	T22D
hsa-miR-199b-3p	3.28708	0.176603	0.247002	0.714987	0.474617	0.640262	none	T22D
hsa-miR-5189-5p	6.19011	0.167444	0.234039	0.715455	0.474328	0.640262	none	T22D
hsa-miR-1268a	29.7336	0.11395	0.159903	0.712619	0.476082	0.641812	none	T22D
hsa-miR-376a-5p	2.78802	-0.444094	0.624708	-0.710882	0.477157	0.642648	none	T22D
hsa_piR_004307/gb/DQ575881/Homo	1.29144	-0.58721	0.826358	-0.7106	0.477332	0.642648	none	T22D
hsa-miR-6793-3p	1.71124	-0.536771	0.75604	-0.709977	0.477718	0.642743	none	T22D
hsa-miR-6815-5p	1.35673	-0.597768	0.84425	-0.708047	0.478916	0.643929	none	T22D
hsa-miR-136-5p	9.25566	-0.196288	0.279758	-0.701636	0.482906	0.648242	none	T22D
hsa-miR-26b-3p	30.4355	-0.0819823	0.116807	-0.70186	0.482766	0.648242	none	T22D
hsa-miR-6865-5p	32.5442	0.103252	0.147217	0.701359	0.483079	0.648242	none	T22D
hsa-miR-3190-5p	2.67092	-0.581627	0.834333	-0.697117	0.48573	0.649444	none	T22D
hsa-miR-342-3p	4.03341	0.159089	0.227825	0.698295	0.484993	0.649444	none	T22D
hsa-miR-623	1.34961	-0.617559	0.88469	-0.698051	0.485145	0.649444	none	T22D
hsa-miR-6511a-5p	1.0791	-0.520072	0.746302	-0.696865	0.485887	0.649444	none	T22D
hsa-miR-6863	2.34502	-0.541221	0.774684	-0.698634	0.484781	0.649444	none	T22D
hsa_piR_019914/gb/DQ597347/Homo	6.38194	-0.200537	0.287682	-0.697076	0.485755	0.649444	none	T22D
hsa-miR-146a-3p	14.3653	0.240008	0.346823	0.692019	0.488926	0.652268	none	T22D
hsa-miR-223-3p	36.7637	-0.126766	0.183603	-0.690434	0.489921	0.652268	none	T22D
hsa-miR-4433b-5p	389.483	-0.288405	0.417707	-0.690449	0.489912	0.652268	none	T22D
hsa-miR-4700-5p	5.78513	0.221727	0.320414	0.692003	0.488935	0.652268	none	T22D
hsa-miR-4757-5p	4.03008	0.379234	0.548843	0.69097	0.489585	0.652268	none	T22D
hsa-miR-8070	1.33819	-0.500119	0.723433	-0.691313	0.489369	0.652268	none	T22D
hsa-miR-219a-5p	4.28778	-0.314047	0.456683	-0.687669	0.491661	0.654157	none	T22D
hsa-miR-127-5p	10.8943	-0.177302	0.258413	-0.686118	0.492638	0.654602	none	T22D
hsa-miR-6789-5p	21.396	-0.177362	0.258428	-0.686312	0.492517	0.654602	none	T22D
hsa-miR-296-5p	14.4561	-0.145901	0.213027	-0.684895	0.49341	0.6552	none	T22D
hsa-miR-4323	2.09143	-0.518445	0.758147	-0.683832	0.494082	0.655664	none	T22D
hsa-miR-425-3p	228.472	0.12653	0.185824	0.680909	0.495929	0.657687	none	T22D
hsa-miR-105-5p	13.3388	0.108828	0.160025	0.680068	0.496461	0.657965	none	T22D
hsa-miR-1200	2.20523	-0.521382	0.769175	-0.677846	0.49787	0.659402	none	T22D
hsa-miR-31-3p	1.92467	-0.514858	0.760337	-0.677144	0.498314	0.659562	none	T22D
hsa-miR-640	11.4321	-0.20286	0.300072	-0.67604	0.499015	0.659633	none	T22D
hsa-miR-6750-5p	2.20532	-0.626776	0.926831	-0.676257	0.498877	0.659633	none	T22D
hsa-miR-6132	1.86484	-0.58355	0.864993	-0.67463	0.499911	0.660388	none	T22D
hsa-miR-4324	2.86617	0.404962	0.601606	0.673135	0.500861	0.660787	none	T22D
hsa-miR-5002-3p	1.29935	-0.610701	0.906719	-0.673529	0.500611	0.660787	none	T22D
hsa-miR-613	1.6838	-0.534109	0.79704	-0.670116	0.502784	0.662465	none	T22D
hsa-miR-6760-5p	1.88472	-0.50783	0.757331	-0.670553	0.502505	0.662465	none	T22D
hsa-miR-4450	1.96142	-0.512743	0.766172	-0.669228	0.50335	0.662782	none	T22D
hsa-miR-885-3p	13.7967	0.201866	0.30257	0.667173	0.504662	0.66408	none	T22D
hsa-miR-4788	1.53506	-0.523139	0.785886	-0.665668	0.505623	0.664578	none	T22D
hsa-miR-6798-3p	7.06924	-0.21157	0.317883	-0.66556	0.505693	0.664578	none	T22D
hsa-miR-6735-5p	7.36545	-0.137132	0.206738	-0.663311	0.507132	0.666039	none	T22D
hsa-miR-514b-3p	3.01183	0.529157	0.802739	0.659189	0.509774	0.668648	none	T22D
hsa-miR-6090	2.01779	-0.510241	0.773929	-0.659287	0.509711	0.668648	none	T22D
hsa-miR-101-3p	46.415	0.472593	0.720466	0.655955	0.511853	0.670943	none	T22D
hsa-miR-2861	1.37177	-0.550869	0.841	-0.655016	0.512457	0.671303	none	T22D
hsa-miR-3654	1.50841	-0.544324	0.831699	-0.654472	0.512808	0.67133	none	T22D
hsa-miR-574-3p	114.828	0.111717	0.171439	0.651644	0.514631	0.673284	none	T22D
hsa-miR-192-3p	2.446	0.386984	0.597225	0.647971	0.517004	0.67356	none	T22D
hsa-miR-3115	7.26577	-0.145876	0.224845	-0.648784	0.516478	0.67356	none	T22D
hsa-miR-374b-5p	79.6404	-0.0984925	0.151746	-0.649061	0.516299	0.67356	none	T22D
hsa-miR-4766-3p	1.36575	-0.517825	0.799347	-0.64781	0.517108	0.67356	none	T22D
hsa-miR-6134	18.9924	0.121532	0.187625	0.647735	0.517156	0.67356	none	T22D
hsa-miR-6856-5p	6.69414	0.192042	0.295869	0.649077	0.516288	0.67356	none	T22D
hsa-miR-7704	5.15553	-0.245517	0.379015	-0.647778	0.517129	0.67356	none	T22D
hsa-miR-675-5p	1.66571	-0.528773	0.818967	-0.645658	0.518501	0.674879	none	T22D
hsa-miR-4742-3p	2.85079	0.397858	0.617274	0.644539	0.519226	0.67496	none	T22D
hsa-miR-6817-5p	1.45309	-0.578101	0.896455	-0.644874	0.519009	0.67496	none	T22D
hsa-miR-6867-5p	7.36941	-0.167834	0.261118	-0.642751	0.520386	0.676037	none	T22D
hsa-miR-6769b-5p	1.48143	-0.460482	0.717894	-0.641435	0.52124	0.676716	none	T22D
hsa-miR-23c	7.98285	0.109839	0.17243	0.637006	0.524121	0.679791	none	T22D
hsa-miR-664a-3p	16.0088	0.108379	0.170203	0.636766	0.524277	0.679791	none	T22D
hsa-miR-30e-5p	4.24284	-0.142284	0.223853	-0.635616	0.525027	0.680331	none	T22D
hsa-miR-3173-5p	14.1571	-0.0931336	0.146659	-0.635035	0.525405	0.680388	none	T22D
hsa-miR-4667-3p	2.95258	0.314827	0.499872	0.629815	0.528816	0.68437	none	T22D
hsa-miR-186-5p	414.547	0.351176	0.558634	0.628632	0.52959	0.684604	none	T22D
hsa-miR-6826-5p	1.71953	-0.46599	0.74142	-0.628511	0.529669	0.684604	none	T22D
hsa-miR-4329	1.7154	-0.540513	0.862049	-0.62701	0.530653	0.68544	none	T22D
hsa-miR-3128	11.317	-0.209265	0.335155	-0.624382	0.532377	0.687232	none	T22D
hsa-miR-328-3p	277.609	-0.473376	0.759975	-0.622884	0.533361	0.688066	none	T22D
hsa-miR-6800-5p	4.56052	-0.206706	0.3322	-0.622234	0.533788	0.688181	none	T22D
hsa-miR-29a-5p	3.2369	0.322759	0.520895	0.619623	0.535506	0.689959	none	T22D
hsa-miR-1306-3p	22.5819	0.140421	0.2276	0.616962	0.53726	0.69069	none	T22D
hsa-miR-3140-3p	8.69458	0.123151	0.199573	0.617074	0.537186	0.69069	none	T22D
hsa-miR-4535	2.12128	0.401267	0.650662	0.616705	0.537429	0.69069	none	T22D
hsa-miR-6834-5p	9.97347	-0.172324	0.278796	-0.618101	0.536509	0.69069	none	T22D
hsa-miR-662	4.62578	0.295234	0.479137	0.616179	0.537777	0.6907	none	T22D
hsa-miR-128-3p	263.419	-0.488166	0.792927	-0.615652	0.538125	0.690712	none	T22D
hsa-miR-6875-3p	1.83273	-0.481098	0.782636	-0.614715	0.538743	0.69107	none	T22D
hsa-miR-3937	5.01365	-0.148804	0.243179	-0.611911	0.540597	0.693011	none	T22D
hsa-miR-589-5p	41.5895	0.0835425	0.13717	0.609042	0.542497	0.69501	none	T22D
hsa-miR-3152-5p	3.63328	0.370583	0.608993	0.608518	0.542844	0.695018	none	T22D
hsa-miR-8075	1.81382	-0.453308	0.747371	-0.606538	0.544158	0.696262	none	T22D
hsa-miR-422a	1.90328	-0.448243	0.742705	-0.603527	0.546158	0.697954	none	T22D
hsa-miR-649	1.9262	-0.467534	0.774684	-0.603516	0.546165	0.697954	none	T22D
hsa-miR-1913	2.30928	-0.369843	0.61686	-0.599557	0.548802	0.700142	none	T22D
hsa-miR-374a-5p	174.647	-0.133322	0.222426	-0.599397	0.548908	0.700142	none	T22D
hsa-miR-381-3p	103.392	-0.210786	0.351095	-0.600367	0.548262	0.700142	none	T22D
hsa-miR-196b-3p	1.59176	-0.517005	0.867887	-0.595706	0.551371	0.702843	none	T22D
hsa-miR-4746-3p	1.17188	-0.44786	0.758088	-0.590776	0.55467	0.706165	none	T22D
hsa_piR_015346/gb/DQ590964/Homo	1.17843	-0.729316	1.23379	-0.591117	0.554442	0.706165	none	T22D
hsa-miR-2115-5p	2.38804	-0.463485	0.789254	-0.587245	0.557039	0.708024	none	T22D
hsa-miR-29a-3p	427.683	-0.308577	0.525645	-0.587044	0.557174	0.708024	none	T22D
hsa-miR-6850-3p	1.41795	-0.462165	0.786117	-0.587908	0.556594	0.708024	none	T22D
hsa-miR-4793-3p	7.49445	0.154196	0.263582	0.585002	0.558546	0.709326	none	T22D
hsa-miR-19b-3p	351.248	0.264852	0.454388	0.582876	0.559977	0.7107	none	T22D
hsa-miR-24-2-5p	4.8933	-0.160492	0.276363	-0.580729	0.561423	0.711648	none	T22D
hsa-miR-5703	8.67988	-0.196765	0.338553	-0.581194	0.56111	0.711648	none	T22D
hsa-miR-3912-5p	1.51873	-0.455347	0.789522	-0.576737	0.564117	0.714244	none	T22D
hsa-miR-6846-5p	7.09806	-0.188449	0.326796	-0.576656	0.564172	0.714244	none	T22D
hsa-miR-3132	2.85244	0.33982	0.591859	0.574156	0.565862	0.71505	none	T22D
hsa-miR-33a-3p	3.59565	0.246794	0.429485	0.574627	0.565544	0.71505	none	T22D
hsa-miR-4266	1.72934	-0.495264	0.861661	-0.574778	0.565442	0.71505	none	T22D
hsa-miR-199a-5p	138.763	0.123987	0.216955	0.571489	0.567668	0.716888	none	T22D
hsa-miR-1914-5p	9.91768	-0.147534	0.258681	-0.57033	0.568454	0.717435	none	T22D
hsa-miR-3942-5p	1.97664	-0.427232	0.750652	-0.569148	0.569256	0.717702	none	T22D
hsa-miR-553	1.99966	-0.460029	0.808515	-0.56898	0.56937	0.717702	none	T22D
hsa-miR-3175	14.121	-0.113417	0.199708	-0.567912	0.570095	0.718171	none	T22D
hsa-miR-125b-5p	276.434	-0.106833	0.18979	-0.562901	0.573502	0.722017	none	T22D
hsa-miR-6895-5p	2.52151	-0.488447	0.87043	-0.561155	0.574692	0.722622	none	T22D
hsa-miR-7849-3p	8.39174	-0.121273	0.215952	-0.561574	0.574406	0.722622	none	T22D
hsa-miR-4271	3.03359	0.311494	0.559254	0.556981	0.577541	0.723902	none	T22D
hsa-miR-432-5p	270.374	0.424278	0.762282	0.556589	0.577808	0.723902	none	T22D
hsa-miR-5091	4.25537	-0.20117	0.361415	-0.556619	0.577788	0.723902	none	T22D
hsa-miR-6767-3p	1.37821	-0.484602	0.868455	-0.558004	0.576841	0.723902	none	T22D
hsa-miR-7109-3p	1.50181	-0.446097	0.800568	-0.557226	0.577373	0.723902	none	T22D
hsa_piR_004553/gb/DQ576262/Homo	0.30452	1.17354	2.10863	0.55654	0.577842	0.723902	none	T22D
hsa-miR-4686	8.30736	-0.180322	0.324675	-0.555392	0.578626	0.724439	none	T22D
hsa-miR-4459	12.8488	-0.135156	0.243657	-0.554697	0.579102	0.724589	none	T22D
hsa-miR-584-5p	197.537	0.442856	0.799201	0.554123	0.579495	0.724636	none	T22D
hsa-miR-636	8.20621	-0.125442	0.226753	-0.553211	0.580119	0.724971	none	T22D
hsa-miR-634	1.8724	0.382195	0.693723	0.550934	0.581679	0.72603	none	T22D
hsa-miR-6728-3p	1.45477	-0.572864	1.03977	-0.550951	0.581667	0.72603	none	T22D
hsa-miR-30e-3p	321.873	0.123119	0.224229	0.549077	0.582952	0.726286	none	T22D
hsa-miR-548ap-3p/548t-3p/548aa	26.5225	0.0720368	0.131137	0.549324	0.582783	0.726286	none	T22D
hsa-miR-6723-5p	2.09771	-0.410857	0.748271	-0.549075	0.582954	0.726286	none	T22D
hsa-miR-190a-3p	1.68328	-0.431245	0.788702	-0.546779	0.584531	0.727805	none	T22D
hsa-miR-3188	6.8509	-0.143712	0.263446	-0.545507	0.585405	0.728019	none	T22D
hsa-miR-656-5p	1.30666	-0.455434	0.834908	-0.545489	0.585417	0.728019	none	T22D
hsa-miR-3613-3p	20.8307	-0.107316	0.197423	-0.543583	0.586729	0.72876	none	T22D
hsa-miR-552-3p	1.37653	-0.453719	0.834231	-0.543876	0.586527	0.72876	none	T22D
hsa-miR-3196	1.52545	-0.404643	0.746116	-0.542333	0.587589	0.729133	none	T22D
hsa-miR-495-5p	1.42676	-0.456753	0.842551	-0.542107	0.587745	0.729133	none	T22D
hsa-miR-6745	1.4848	-0.429878	0.79466	-0.540958	0.588536	0.72967	none	T22D
hsa-miR-6824-5p	1.94465	-0.46149	0.85565	-0.539344	0.589649	0.730606	none	T22D
hsa_piR_016658/gb/DQ592931/Homo	12.4654	-0.0977093	0.182106	-0.536552	0.591577	0.732549	none	T22D
hsa-miR-3615	335.867	0.14389	0.268885	0.535134	0.592557	0.733316	none	T22D
hsa-miR-191-5p	20.0374	-0.0826209	0.155004	-0.533025	0.594016	0.73334	none	T22D
hsa-miR-4758-3p	4.6996	-0.192463	0.360832	-0.533386	0.593767	0.73334	none	T22D
hsa-miR-493-5p	40.3195	0.142757	0.267805	0.533064	0.593989	0.73334	none	T22D
hsa_piR_000552/gb/DQ570687/Homo	0.168685	-1.53836	2.88079	-0.534004	0.593339	0.73334	none	T22D
hsa-miR-135a-3p	5.42359	-0.143967	0.270533	-0.53216	0.594615	0.733635	none	T22D
hsa-miR-338-3p	73.0558	-0.100385	0.188827	-0.531623	0.594987	0.733649	none	T22D
hsa-miR-2116-5p	2.4717	0.263539	0.498157	0.529028	0.596786	0.73409	none	T22D
hsa-miR-329-5p	14.4583	-0.0961342	0.181533	-0.529569	0.596411	0.73409	none	T22D
hsa-miR-548e-3p	8.98014	-0.118453	0.223695	-0.52953	0.596438	0.73409	none	T22D
hsa-miR-6815-3p	2.04538	-0.410159	0.773223	-0.530454	0.595797	0.73409	none	T22D
hsa-miR-889-3p	25.8395	-0.125347	0.237643	-0.527458	0.597875	0.734986	none	T22D
hsa_piR_017033/gb/DQ593538/Homo	0.117904	-1.00946	1.92187	-0.525249	0.59941	0.736429	none	T22D
hsa-miR-3960	2.82454	0.293824	0.562205	0.522629	0.601233	0.737246	none	T22D
hsa-miR-5003-5p	3.05743	0.32977	0.632094	0.52171	0.601873	0.737246	none	T22D
hsa-miR-5192	1.64939	-0.397345	0.764444	-0.519783	0.603215	0.737246	none	T22D
hsa-miR-625-5p	330.571	0.181119	0.348566	0.519613	0.603333	0.737246	none	T22D
hsa-miR-6720-3p	1.16759	-0.472486	0.906713	-0.521098	0.602298	0.737246	none	T22D
hsa-miR-6805-5p	7.75398	-0.154664	0.297464	-0.519944	0.603103	0.737246	none	T22D
hsa-miR-6839-5p	1.56966	-0.443058	0.84774	-0.522634	0.601229	0.737246	none	T22D
hsa-miR-744-3p	3.94589	-0.309004	0.593974	-0.520231	0.602902	0.737246	none	T22D
hsa-miR-8069	7.73385	-0.177766	0.339725	-0.523266	0.600789	0.737246	none	T22D
hsa-miR-383-3p	1.46486	-0.409667	0.79023	-0.518415	0.604169	0.737572	none	T22D
hsa-miR-3935	1.53451	-0.411039	0.793216	-0.518192	0.604324	0.737572	none	T22D
hsa-miR-3151-3p	14.1752	-0.128569	0.249052	-0.516233	0.605692	0.738357	none	T22D
hsa-miR-3189-3p	1.90963	-0.420336	0.814057	-0.516347	0.605612	0.738357	none	T22D
hsa-miR-6871-5p	1.95589	-0.44215	0.860426	-0.513874	0.60734	0.739924	none	T22D
hsa-miR-7-1-3p	8.06754	-0.104715	0.204242	-0.512701	0.608161	0.74048	none	T22D
hsa-miR-1908-3p	7.81113	-0.142442	0.27873	-0.511041	0.609323	0.740977	none	T22D
hsa-miR-25-5p	38.2693	-0.0709965	0.13915	-0.510216	0.6099	0.740977	none	T22D
hsa-miR-4529-5p	1.37082	-0.388595	0.761192	-0.510508	0.609695	0.740977	none	T22D
hsa-miR-4787-3p	5.99523	-0.137406	0.269813	-0.509263	0.610568	0.740977	none	T22D
hsa-miR-665	1.81388	-0.393631	0.773338	-0.509002	0.610751	0.740977	none	T22D
hsa-miR-758-3p	1.96796	-0.393703	0.773324	-0.509105	0.610679	0.740977	none	T22D
hsa-miR-224-5p	315.363	0.305235	0.602473	0.506637	0.612409	0.742546	none	T22D
hsa-miR-3194-3p	2.38548	-0.386846	0.765191	-0.505554	0.61317	0.743026	none	T22D
hsa-miR-1178-3p	4.41589	-0.169111	0.335493	-0.504067	0.614215	0.743408	none	T22D
hsa-miR-6743-3p	2.88308	0.296134	0.587062	0.504434	0.613956	0.743408	none	T22D
hsa-miR-6783-3p	5.45218	-0.164136	0.326952	-0.502018	0.615655	0.744708	none	T22D
hsa-let-7d-5p	3.20462	-0.116	0.232007	-0.499987	0.617084	0.745919	none	T22D
hsa-miR-200a-3p	10.6521	0.0972529	0.194679	0.499555	0.617388	0.745919	none	T22D
hsa-miR-3925-5p	2.95061	0.312171	0.626065	0.498624	0.618044	0.746269	none	T22D
hsa-miR-195-3p	5.31126	0.229057	0.461167	0.49669	0.619408	0.746769	none	T22D
hsa-miR-3140-5p	2.00616	-0.37888	0.7646	-0.495527	0.620228	0.746769	none	T22D
hsa-miR-3189-5p	1.00399	-0.450642	0.9088	-0.495865	0.61999	0.746769	none	T22D
hsa-miR-4783-3p	1.54815	-0.384145	0.775366	-0.495437	0.620291	0.746769	none	T22D
hsa-miR-605-3p	1.84005	-0.404125	0.81514	-0.495774	0.620054	0.746769	none	T22D
hsa-miR-1-3p	191.814	0.199975	0.404998	0.493768	0.62147	0.747746	none	T22D
hsa-miR-128-1-5p	7.23378	-0.0943379	0.192148	-0.490964	0.623452	0.749688	none	T22D
hsa-miR-409-3p	269.124	0.335387	0.684787	0.489769	0.624298	0.750122	none	T22D
hsa-miR-875-5p	2.96964	0.289433	0.591389	0.489413	0.624549	0.750122	none	T22D
hsa-miR-605-5p	2.38562	-0.327985	0.672585	-0.487648	0.625799	0.75118	none	T22D
hsa-miR-6790-5p	7.50365	-0.12268	0.253436	-0.484066	0.628339	0.753469	none	T22D
hsa-miR-744-5p	202.723	-0.404283	0.83544	-0.483916	0.628446	0.753469	none	T22D
hsa-miR-490-5p	5.1386	-0.214886	0.44542	-0.482435	0.629497	0.754286	none	T22D
hsa-miR-4749-5p	1.70581	-0.409374	0.851331	-0.480864	0.630613	0.755179	none	T22D
hsa-miR-6873-3p	3.42781	-0.252095	0.527709	-0.477716	0.632852	0.757415	none	T22D
hsa-miR-4327	6.50695	-0.136328	0.287106	-0.474836	0.634904	0.759424	none	T22D
hsa-miR-3153	1.5984	-0.43758	0.9234	-0.473879	0.635586	0.759794	none	T22D
hsa-miR-4685-3p	2.48911	0.247337	0.523507	0.472462	0.636597	0.760556	none	T22D
hsa-miR-1-5p	5.02629	-0.19175	0.407683	-0.470341	0.638112	0.761435	none	T22D
hsa-miR-3945	1.92775	-0.367572	0.781942	-0.470075	0.638301	0.761435	none	T22D
hsa-miR-4635	2.16369	-0.378604	0.805779	-0.469861	0.638454	0.761435	none	T22D
hsa-miR-503-5p	42.4126	0.0882654	0.188591	0.468026	0.639766	0.762553	none	T22D
hsa-miR-4757-3p	2.78117	0.265999	0.569944	0.46671	0.640707	0.763228	none	T22D
hsa-miR-204-5p	9.72187	-0.0998564	0.215163	-0.464095	0.642579	0.764118	none	T22D
hsa-miR-4721	2.88112	0.255521	0.549566	0.46495	0.641967	0.764118	none	T22D
hsa-miR-6872-3p	15.3717	-0.0896925	0.193108	-0.464467	0.642313	0.764118	none	T22D
hsa-miR-4753-5p	1.48638	-0.379124	0.820412	-0.462114	0.643999	0.76536	none	T22D
hsa-miR-181d-5p	19.0673	0.0839334	0.182557	0.459766	0.645684	0.766915	none	T22D
hsa-miR-4505	2.57938	0.266571	0.581296	0.458581	0.646535	0.767478	none	T22D
hsa-miR-4280	2.73316	-0.300191	0.655824	-0.457732	0.647145	0.767755	none	T22D
hsa-miR-20a-5p	414.974	0.311142	0.6813	0.456688	0.647895	0.767771	none	T22D
hsa-miR-216b-3p	1.82533	-0.352117	0.771064	-0.456664	0.647913	0.767771	none	T22D
hsa-miR-4655-5p	15.5691	0.131152	0.288378	0.454792	0.649259	0.768138	none	T22D
hsa-miR-6743-5p	1.85156	-0.36276	0.797692	-0.454763	0.64928	0.768138	none	T22D
hsa-miR-6765-5p	1.13865	-0.384805	0.846357	-0.45466	0.649354	0.768138	none	T22D
hsa-miR-5011-3p	1.76633	0.351841	0.779582	0.45132	0.651759	0.770536	none	T22D
hsa-miR-137	1.93209	-0.392177	0.878069	-0.446636	0.655138	0.77229	none	T22D
hsa-miR-206	26.885	-0.14595	0.325491	-0.4484	0.653865	0.77229	none	T22D
hsa-miR-29b-2-5p	5.75106	-0.0978892	0.219004	-0.446974	0.654894	0.77229	none	T22D
hsa-miR-424-3p	2.0354	-0.328412	0.734961	-0.446842	0.654989	0.77229	none	T22D
hsa-miR-6813-5p	13.0203	-0.092908	0.207409	-0.447946	0.654192	0.77229	none	T22D
hsa-miR-1296-5p	14.4473	0.0839309	0.188821	0.4445	0.656681	0.772477	none	T22D
hsa-miR-6787-5p	1.94974	-0.367562	0.825014	-0.445522	0.655943	0.772477	none	T22D
hsa-miR-6855-5p	2.88268	0.257497	0.579537	0.444316	0.656814	0.772477	none	T22D
hsa_piR_019752/gb/DQ597110/Homo	3.23441	-0.270559	0.608492	-0.444639	0.656581	0.772477	none	T22D
hsa-miR-188-3p	1.31347	-0.35413	0.806347	-0.439178	0.660533	0.776402	none	T22D
hsa-miR-1229-5p	6.96819	-0.132627	0.304892	-0.434996	0.663566	0.77821	none	T22D
hsa-miR-4731-3p	3.95338	0.215835	0.49497	0.436057	0.662795	0.77821	none	T22D
hsa-miR-7851-3p	13.3811	-0.11988	0.275952	-0.434423	0.663981	0.77821	none	T22D
hsa-miR-92b-5p	22.0743	-0.077538	0.177879	-0.435904	0.662906	0.77821	none	T22D
hsa_piR_020485/gb/DQ598159/Homo	10.0049	-0.136598	0.314407	-0.434461	0.663953	0.77821	none	T22D
hsa-miR-3182	7.24577	-0.141536	0.32808	-0.431407	0.666173	0.78033	none	T22D
hsa-miR-92a-3p	15.9858	0.069545	0.161462	0.430722	0.666671	0.780465	none	T22D
hsa-miR-124-5p	1.54791	-0.369745	0.859709	-0.430082	0.667136	0.780561	none	T22D
hsa-miR-1244	6.98809	-0.141006	0.331636	-0.425185	0.670702	0.783832	none	T22D
hsa-miR-152-3p	270.782	0.0837145	0.196679	0.425641	0.67037	0.783832	none	T22D
hsa-miR-424-5p	27.7209	-0.112539	0.265034	-0.424622	0.671113	0.783862	none	T22D
hsa-miR-3164	1.83288	-0.316174	0.746242	-0.423688	0.671794	0.783922	none	T22D
hsa-miR-501-5p	11.1875	0.086664	0.204894	0.422969	0.672318	0.783922	none	T22D
hsa-miR-7-5p	430.769	-0.092092	0.217502	-0.423408	0.671998	0.783922	none	T22D
hsa-let-7a-5p	48.8304	0.0619224	0.147127	0.420876	0.673845	0.785121	none	T22D
hsa-miR-3129-5p	1.86973	-0.322582	0.767493	-0.420306	0.674262	0.785121	none	T22D
hsa-miR-3648	1.76927	0.25525	0.607773	0.419976	0.674503	0.785121	none	T22D
hsa-miR-5196-3p	2.33395	-0.32155	0.767037	-0.41921	0.675063	0.785324	none	T22D
hsa-miR-6786-3p	9.33174	-0.0942514	0.225433	-0.418091	0.675881	0.785827	none	T22D
hsa-miR-5088-5p	2.20231	-0.324004	0.776735	-0.417136	0.676579	0.78619	none	T22D
hsa-miR-34c-3p	6.08286	-0.117324	0.281896	-0.416194	0.677268	0.786542	none	T22D
hsa-miR-4760-3p	1.3745	-0.334462	0.809039	-0.413406	0.679309	0.788014	none	T22D
hsa-miR-676-5p	1.83821	-0.333743	0.807016	-0.413552	0.679202	0.788014	none	T22D
hsa-miR-30a-5p	456.787	0.114434	0.277176	0.412859	0.67971	0.788031	none	T22D
hsa-miR-6811-5p	1.58084	-0.333546	0.812476	-0.41053	0.681417	0.78956	none	T22D
hsa-miR-616-3p	7.42033	0.122662	0.299181	0.409994	0.68181	0.789567	none	T22D
hsa-miR-377-5p	2.77014	0.258859	0.632649	0.409167	0.682417	0.78982	none	T22D
hsa-miR-505-5p	40.4528	0.0595243	0.145785	0.408303	0.683051	0.790105	none	T22D
hsa-miR-6715b-3p	1.90685	-0.313305	0.769736	-0.407029	0.683987	0.790738	none	T22D
hsa-miR-5193	15.7012	-0.0784461	0.193947	-0.404473	0.685865	0.79246	none	T22D
hsa-miR-4735-5p	3.13123	-0.304246	0.754413	-0.403288	0.686736	0.793017	none	T22D
hsa-miR-4294	0.18137	1.02138	2.53961	0.402179	0.687552	0.793509	none	T22D
hsa-miR-3942-3p	1.58696	-0.31903	0.804434	-0.396589	0.69167	0.797359	none	T22D
hsa-miR-4510	220.492	-0.0819821	0.206485	-0.397036	0.691341	0.797359	none	T22D
hsa-miR-374a-3p	37.0212	-0.0970776	0.24739	-0.392407	0.694758	0.800465	none	T22D
hsa-miR-150-5p	396.999	-0.1662	0.424134	-0.391858	0.695163	0.800479	none	T22D
hsa-miR-1273g-3p	8.84403	0.108828	0.278804	0.390338	0.696287	0.80132	none	T22D
hsa-miR-375	25.604	0.101866	0.262335	0.388304	0.697791	0.802597	none	T22D
hsa-miR-3928-3p	12.4525	-0.0600766	0.155937	-0.385262	0.700044	0.804734	none	T22D
hsa-miR-128-2-5p	1.7135	0.236076	0.615654	0.383455	0.701383	0.805819	none	T22D
hsa-miR-1298-5p	1.66059	-0.301536	0.787566	-0.38287	0.701816	0.805862	none	T22D
hsa-miR-6500-3p	1.65208	-0.301547	0.788859	-0.382257	0.702271	0.80593	none	T22D
hsa-miR-340-3p	13.8988	-0.0702605	0.184334	-0.381159	0.703085	0.806325	none	T22D
hsa_piR_009295/gb/DQ582567/Homo	1.13963	-0.417584	1.09681	-0.380726	0.703407	0.806325	none	T22D
hsa-miR-548ao-5p	8.01282	-0.0943838	0.249599	-0.378142	0.705325	0.808069	none	T22D
hsa-miR-1281	7.91125	-0.0818926	0.217047	-0.377303	0.705948	0.808328	none	T22D
hsa-miR-6894-3p	1.78348	-0.283876	0.767173	-0.370029	0.711361	0.814069	none	T22D
hsa-miR-1277-3p	16.8635	-0.145373	0.393732	-0.36922	0.711964	0.814301	none	T22D
hsa-miR-376b-5p	1.3702	-0.301807	0.820803	-0.367697	0.713099	0.815142	none	T22D
hsa-miR-4701-5p	2.28324	-0.272755	0.744873	-0.366177	0.714233	0.81598	none	T22D
hsa-miR-874-5p	1.78323	-0.275837	0.754925	-0.365383	0.714826	0.816199	none	T22D
hsa-miR-3934-5p	4.99064	-0.152637	0.418895	-0.36438	0.715574	0.816597	none	T22D
hsa-miR-4645-3p	5.86625	0.0783427	0.216218	0.362332	0.717104	0.817884	none	T22D
hsa-miR-5585-5p	2.04154	-0.284447	0.804574	-0.353538	0.723685	0.824928	none	T22D
hsa-miR-3198	7.21892	0.0722164	0.20532	0.351727	0.725043	0.826014	none	T22D
hsa-miR-192-5p	381.971	0.116213	0.331217	0.350867	0.725688	0.826287	none	T22D
hsa-miR-4745-3p	6.54084	0.108449	0.313164	0.346301	0.729116	0.829726	none	T22D
hsa-miR-2392	8.25458	0.102527	0.296949	0.345268	0.729893	0.830146	none	T22D
hsa-miR-6786-5p	2.56503	-0.263513	0.764803	-0.34455	0.730433	0.830297	none	T22D
hsa_piR_008114/gb/DQ581033/Homo	461.319	0.0639518	0.186578	0.342762	0.731777	0.831361	none	T22D
hsa-let-7d-3p	279.605	-0.0544226	0.159382	-0.341459	0.732758	0.832011	none	T22D
hsa-miR-3675-3p	6.02345	0.15223	0.450452	0.33795	0.735401	0.834547	none	T22D
hsa-miR-4684-3p	1.54036	-0.258699	0.76947	-0.336205	0.736716	0.835574	none	T22D
hsa_piR_017716/gb/DQ594453/Homo	55.9755	-0.0589839	0.176612	-0.333974	0.738399	0.837017	none	T22D
hsa-miR-542-3p	13.3132	0.065177	0.197157	0.330585	0.740958	0.838984	none	T22D
hsa-miR-652-5p	1.53541	-0.245244	0.741434	-0.33077	0.740819	0.838984	none	T22D
hsa-miR-1226-3p	13.4792	-0.0509945	0.155853	-0.327196	0.74352	0.841266	none	T22D
hsa-miR-450a-1-3p	13.6374	-0.0815698	0.249582	-0.326825	0.7438	0.841266	none	T22D
hsa-let-7g-5p	3.07168	-0.0770704	0.236651	-0.32567	0.744674	0.841515	none	T22D
hsa-miR-190a-5p	122.016	-0.0668728	0.205483	-0.325442	0.744846	0.841515	none	T22D
hsa-miR-3680-3p	1.48517	-0.269802	0.831407	-0.324512	0.74555	0.841844	none	T22D
hsa-miR-664b-5p	25.6606	0.0544433	0.168353	0.323388	0.746402	0.842338	none	T22D
hsa-miR-4777-3p	1.44989	-0.256164	0.796055	-0.321791	0.747611	0.843235	none	T22D
hsa_piR_020828/gb/DQ598675/Homo	1.91334	0.189901	0.592204	0.320669	0.748462	0.843728	none	T22D
hsa-miR-423-3p	368.681	-0.231846	0.724542	-0.319989	0.748976	0.843841	none	T22D
hsa-miR-107	153.465	0.271255	0.853142	0.317948	0.750524	0.844185	none	T22D
hsa-miR-1273g-5p	3.74319	-0.203551	0.640175	-0.317961	0.750514	0.844185	none	T22D
hsa-miR-580-3p	2.84466	0.169284	0.531546	0.318475	0.750125	0.844185	none	T22D
hsa-miR-101-5p	36.1396	-0.0834504	0.26629	-0.313382	0.753991	0.847148	none	T22D
hsa-miR-26a-2-3p	13.0456	-0.0687793	0.219386	-0.313509	0.753894	0.847148	none	T22D
hsa-miR-181a-2-3p	108.914	0.0467022	0.149845	0.31167	0.755291	0.848141	none	T22D
hsa-miR-122-3p	5.79269	-0.131907	0.427588	-0.308491	0.757709	0.849765	none	T22D
hsa-miR-4677-5p	6.06052	-0.0797249	0.258743	-0.308124	0.757988	0.849765	none	T22D
hsa-miR-488-3p	1.27036	-0.256542	0.830034	-0.309074	0.757265	0.849765	none	T22D
hsa-miR-1287-3p	1.5497	-0.270673	0.888625	-0.304597	0.760673	0.852159	none	T22D
hsa-miR-3681-3p	1.64895	-0.233511	0.770354	-0.303121	0.761797	0.852159	none	T22D
hsa-miR-6516-5p	3.23364	-0.15944	0.524794	-0.303815	0.761269	0.852159	none	T22D
hsa-miR-7855-5p	2.8414	0.177831	0.585913	0.30351	0.761501	0.852159	none	T22D
hsa-miR-1292-5p	20.3332	0.0468553	0.156571	0.299258	0.764743	0.854691	none	T22D
hsa-miR-943	2.69279	0.186782	0.624577	0.299053	0.7649	0.854691	none	T22D
hsa-miR-3653-5p	26.1985	-0.0781921	0.262263	-0.298143	0.765594	0.854997	none	T22D
hsa-miR-2278	2.56347	0.18642	0.631129	0.295375	0.767707	0.856888	none	T22D
hsa-miR-1343-5p	2.46412	0.187157	0.641895	0.29157	0.770616	0.859663	none	T22D
hsa-miR-6741-5p	9.88564	-0.0550218	0.190205	-0.289276	0.77237	0.861148	none	T22D
hsa-miR-4743-5p	1.5466	-0.220771	0.770304	-0.286603	0.774416	0.862958	none	T22D
hsa-miR-5583-3p	2.62336	-0.171933	0.602934	-0.28516	0.775522	0.863716	none	T22D
hsa-miR-449b-3p	2.6631	0.157293	0.553143	0.284362	0.776133	0.863925	none	T22D
hsa-miR-30c-1-3p	10.3358	-0.0485611	0.172899	-0.280864	0.778815	0.866437	none	T22D
hsa-miR-382-3p	22.6041	-0.0686535	0.244936	-0.280292	0.779253	0.866452	none	T22D
hsa-miR-125a-3p	9.85559	0.0599112	0.216203	0.277107	0.781698	0.866455	none	T22D
hsa-miR-143-3p	358.752	0.193475	0.699912	0.276428	0.78222	0.866455	none	T22D
hsa-miR-1909-3p	1.97738	-0.212636	0.766787	-0.277308	0.781544	0.866455	none	T22D
hsa-miR-3192-5p	6.43981	0.0692194	0.247906	0.279216	0.780079	0.866455	none	T22D
hsa-miR-5691	1.36262	-0.224483	0.812144	-0.276408	0.782234	0.866455	none	T22D
hsa-miR-6742-5p	1.24616	-0.238211	0.857768	-0.27771	0.781235	0.866455	none	T22D
hsa_piR_004987/gb/DQ576872/Homo	8.52137	0.0587924	0.210908	0.278758	0.780431	0.866455	none	T22D
hsa-miR-4644	2.56884	-0.184038	0.668606	-0.275257	0.783119	0.866964	none	T22D
hsa-miR-4446-3p	47.7143	0.0586194	0.213812	0.274164	0.783959	0.867422	none	T22D
hsa-miR-196b-5p	174.234	0.0501811	0.185464	0.270571	0.786721	0.870005	none	T22D
hsa-miR-637	2.05615	0.24366	0.910121	0.267723	0.788912	0.871785	none	T22D
hsa_piR_001042/gb/DQ571335/Homo	0.103763	-0.737036	2.75664	-0.267368	0.789186	0.871785	none	T22D
hsa-miR-499a-3p	6.54674	-0.0783766	0.294289	-0.266326	0.789988	0.872199	none	T22D
hsa-miR-410-5p	5.11579	-0.0860462	0.327406	-0.262812	0.792695	0.874239	none	T22D
hsa-miR-5680	3.0554	0.151395	0.57518	0.263214	0.792385	0.874239	none	T22D
hsa-miR-3126-3p	2.80848	-0.164266	0.629089	-0.261117	0.794002	0.875207	none	T22D
hsa-miR-676-3p	2.92345	0.149599	0.577707	0.258952	0.795672	0.876573	none	T22D
hsa-miR-766-5p	16.5038	-0.0378401	0.147466	-0.256603	0.797485	0.878096	none	T22D
hsa-miR-181c-3p	19.0647	-0.0475869	0.186965	-0.254523	0.799091	0.879389	none	T22D
hsa-miR-24-3p	191.35	0.20549	0.818965	0.250915	0.80188	0.881505	none	T22D
hsa-miR-6796-3p	1.81774	-0.191395	0.76201	-0.251171	0.801682	0.881505	none	T22D
hsa-miR-548l	15.4154	0.0435825	0.174404	0.249894	0.802669	0.881897	none	T22D
hsa-miR-3150b-3p	2.63811	-0.202575	0.81518	-0.248503	0.803745	0.882128	none	T22D
hsa-miR-4754	11.3164	-0.0743507	0.298806	-0.248826	0.803496	0.882128	none	T22D
hsa-miR-4496	3.08598	-0.147443	0.598479	-0.246363	0.805401	0.882994	none	T22D
hsa-miR-891a-5p	3.0066	0.169127	0.685388	0.246762	0.805093	0.882994	none	T22D
hsa-miR-4322	1.40238	-0.19486	0.792972	-0.245734	0.805888	0.883052	none	T22D
hsa-miR-8068	7.51757	-0.0675897	0.27763	-0.243452	0.807655	0.884513	none	T22D
hsa-miR-190b	39.3733	0.0323057	0.133022	0.24286	0.808114	0.884539	none	T22D
hsa-miR-4676-3p	2.17502	0.180981	0.75017	0.241253	0.809359	0.885166	none	T22D
hsa-miR-6501-5p	4.70119	-0.0761036	0.315783	-0.241	0.809555	0.885166	none	T22D
hsa-miR-6747-3p	7.98682	-0.0439809	0.184749	-0.238057	0.811837	0.887184	none	T22D
hsa-miR-15a-5p	412.896	0.0674792	0.286145	0.235822	0.813571	0.887728	none	T22D
hsa-miR-182-5p	449.485	0.0769878	0.326592	0.235731	0.813642	0.887728	none	T22D
hsa-miR-3689e	1.94431	0.163339	0.691856	0.236088	0.813364	0.887728	none	T22D
hsa-miR-487a-5p	2.05695	-0.183256	0.782498	-0.234194	0.814834	0.888553	none	T22D
hsa-miR-4712-5p	2.41201	0.148998	0.640448	0.232647	0.816035	0.889387	none	T22D
hsa-miR-181a-5p	397.672	0.154437	0.673436	0.229327	0.818615	0.889818	none	T22D
hsa-miR-26a-1-3p	30.1011	-0.0353529	0.153657	-0.230076	0.818033	0.889818	none	T22D
hsa-miR-4783-5p	1.76762	-0.202918	0.881899	-0.230092	0.81802	0.889818	none	T22D
hsa-miR-485-5p	57.6198	0.0652103	0.282232	0.231052	0.817274	0.889818	none	T22D
hsa-miR-95-5p	1.9336	-0.168727	0.73413	-0.229833	0.818222	0.889818	none	T22D
hsa-miR-4725-3p	5.90613	-0.0820024	0.358504	-0.228735	0.819075	0.889843	none	T22D
hsa-miR-6081	10.2165	-0.0445992	0.196795	-0.226628	0.820713	0.890673	none	T22D
hsa-miR-6727-3p	18.4973	0.0516655	0.227571	0.22703	0.8204	0.890673	none	T22D
hsa-miR-320a	144.768	0.185835	0.834396	0.222718	0.823755	0.89097	none	T22D
hsa-miR-4454	67.5885	0.0378618	0.169775	0.223012	0.823526	0.89097	none	T22D
hsa-miR-4750-5p	7.78811	-0.0517892	0.230691	-0.224496	0.822372	0.89097	none	T22D
hsa-miR-576-3p	15.7339	0.0398348	0.177654	0.224227	0.82258	0.89097	none	T22D
hsa-miR-590-5p	8.81941	-0.0514399	0.228815	-0.22481	0.822127	0.89097	none	T22D
hsa-miR-6779-5p	10.4064	0.0605413	0.271398	0.223072	0.82348	0.89097	none	T22D
hsa-miR-7705	2.64716	0.129721	0.583438	0.22234	0.824049	0.89097	none	T22D
hsa_piR_016659/gb/DQ592932/Homo	2.33637	0.0597792	0.276132	0.216488	0.828608	0.895424	none	T22D
hsa-miR-548a	5.53453	-0.0496425	0.23148	-0.214457	0.830191	0.896659	none	T22D
hsa-miR-27b-3p	254.002	-0.168287	0.797345	-0.21106	0.832841	0.899044	none	T22D
hsa-miR-554	2.49663	0.125536	0.596855	0.21033	0.83341	0.899183	none	T22D
hsa-miR-30a-3p	30.0093	0.0387105	0.185236	0.20898	0.834464	0.899367	none	T22D
hsa-miR-675-3p	3.08424	0.155994	0.745838	0.209152	0.83433	0.899367	none	T22D
hsa-miR-378j	5.34813	0.0631177	0.304958	0.206972	0.836032	0.900355	none	T22D
hsa_piR_018849/gb/DQ595899/Homo	137.276	-0.0456237	0.220753	-0.206673	0.836265	0.900355	none	T22D
hsa-miR-16-2-3p	282.016	-0.16429	0.79795	-0.20589	0.836877	0.900538	none	T22D
hsa-miR-7847-3p	13.2278	-0.0504618	0.246108	-0.205039	0.837541	0.900777	none	T22D
hsa-miR-106b-3p	449.15	-0.0934204	0.461275	-0.202527	0.839505	0.900787	none	T22D
hsa-miR-1321	2.48822	0.127991	0.630653	0.202949	0.839175	0.900787	none	T22D
hsa-miR-30c-5p	372.257	0.0835527	0.416379	0.200665	0.84096	0.900787	none	T22D
hsa-miR-493-3p	44.1197	-0.0523883	0.261286	-0.200502	0.841088	0.900787	none	T22D
hsa-miR-5001-3p	3.1461	-0.119128	0.592645	-0.201011	0.84069	0.900787	none	T22D
hsa-miR-651-5p	12.9677	0.0360814	0.178806	0.201791	0.84008	0.900787	none	T22D
hsa-miR-6812-5p	1.81796	-0.157365	0.775608	-0.202893	0.839219	0.900787	none	T22D
hsa_piR_016899/gb/DQ593271/Homo	2.44256	0.279826	1.37713	0.203195	0.838983	0.900787	none	T22D
hsa-miR-21-3p	21.2478	0.0445249	0.223519	0.199199	0.842107	0.900931	none	T22D
hsa-miR-6843-3p	8.55642	-0.0385497	0.193272	-0.199458	0.841904	0.900931	none	T22D
hsa-miR-3127-5p	9.23704	0.0423797	0.213635	0.198374	0.842752	0.901148	none	T22D
hsa-miR-6729-3p	9.0821	-0.0609191	0.313251	-0.194474	0.845805	0.903937	none	T22D
hsa-miR-17-5p	243.445	-0.0422442	0.219943	-0.192069	0.847688	0.905261	none	T22D
hsa-miR-630	1.5967	-0.154316	0.804743	-0.191758	0.847932	0.905261	none	T22D
hsa-miR-4436b-5p	2.48791	0.130107	0.680629	0.191157	0.848402	0.905289	none	T22D
hsa-miR-223-5p	451.853	0.106666	0.568467	0.187637	0.851161	0.90544	none	T22D
hsa-miR-23a-3p	143.848	0.154235	0.810546	0.190286	0.849085	0.90544	none	T22D
hsa-miR-34b-5p	2.14035	-0.123537	0.655942	-0.188335	0.850614	0.90544	none	T22D
hsa-miR-3691-5p	1.5156	0.167142	0.893778	0.187006	0.851656	0.90544	none	T22D
hsa-miR-431-5p	226.864	0.0574417	0.306886	0.187176	0.851523	0.90544	none	T22D
hsa-miR-654-3p	211.683	0.0582903	0.310366	0.187811	0.851025	0.90544	none	T22D
hsa_piR_020365/gb/DQ597975/Homo	20.1089	-0.037086	0.19751	-0.187768	0.851059	0.90544	none	T22D
hsa-miR-1258	6.49967	-0.0501807	0.27527	-0.182296	0.85535	0.908149	none	T22D
hsa-miR-4666b	2.69539	-0.111013	0.608751	-0.182362	0.855299	0.908149	none	T22D
hsa-miR-6877-5p	7.28513	-0.0413544	0.227156	-0.182053	0.855541	0.908149	none	T22D
hsa-miR-4755-3p	1.53613	-0.143972	0.79491	-0.181118	0.856275	0.908454	none	T22D
hsa-miR-134-3p	2.75812	-0.10696	0.602495	-0.177529	0.859093	0.910022	none	T22D
hsa-miR-4461	1.66079	-0.144214	0.809473	-0.178158	0.858599	0.910022	none	T22D
hsa-miR-937-3p	10.1222	-0.0448592	0.252127	-0.177923	0.858783	0.910022	none	T22D
hsa-miR-4659b-3p	2.05389	0.129487	0.732495	0.176775	0.859685	0.910176	none	T22D
hsa-miR-141-5p	11.1575	-0.0578934	0.329307	-0.175804	0.860448	0.910403	none	T22D
hsa-miR-5004-3p	1.56681	-0.139708	0.79667	-0.175365	0.860793	0.910403	none	T22D
hsa-miR-126-3p	54.4214	-0.0334457	0.195464	-0.17111	0.864138	0.913466	none	T22D
hsa-miR-4716-5p	3.5367	0.105282	0.62158	0.169378	0.865499	0.913963	none	T22D
hsa-miR-4733-5p	2.3132	-0.133747	0.789675	-0.16937	0.865506	0.913963	none	T22D
hsa-miR-4458	7.79239	-0.0513545	0.308781	-0.166314	0.86791	0.916027	none	T22D
hsa-miR-1267	2.26161	-0.101833	0.620997	-0.163983	0.869744	0.916241	none	T22D
hsa-miR-195-5p	117.545	0.136171	0.835509	0.16298	0.870534	0.916241	none	T22D
hsa-miR-379-5p	260.715	0.0514651	0.315136	0.163311	0.870274	0.916241	none	T22D
hsa-miR-4730	5.42199	-0.0584929	0.360939	-0.162057	0.871261	0.916241	none	T22D
hsa-miR-6862-3p	1.59011	-0.147724	0.91077	-0.162197	0.87115	0.916241	none	T22D
hsa-miR-6870-3p	6.99132	0.0504129	0.310292	0.162469	0.870936	0.916241	none	T22D
hsa-miR-98-5p	509.08	0.0700719	0.427186	0.164031	0.869706	0.916241	none	T22D
hsa-miR-6818-3p	2.1666	-0.124416	0.775787	-0.160373	0.872587	0.917162	none	T22D
hsa-miR-4688	9.8876	0.0361306	0.229428	0.157481	0.874866	0.919083	none	T22D
hsa-miR-1246	23.3516	0.0367687	0.240155	0.153104	0.878316	0.921989	none	T22D
hsa_piR_002158/gb/DQ572892/Homo	0.0546736	-0.474733	3.1064	-0.152824	0.878537	0.921989	none	T22D
hsa-miR-941	107.287	0.0259987	0.171487	0.151607	0.879497	0.92252	none	T22D
hsa-miR-1268b	30.4581	0.0299471	0.2018	0.1484	0.882027	0.924223	none	T22D
hsa-miR-4651	2.68778	-0.0917448	0.616157	-0.148898	0.881634	0.924223	none	T22D
hsa-miR-15b-5p	377.536	0.0976638	0.685127	0.142548	0.886647	0.924782	none	T22D
hsa-miR-3649	1.91417	-0.0948771	0.660629	-0.143616	0.885803	0.924782	none	T22D
hsa-miR-412-3p	2.7061	-0.0941399	0.65944	-0.142757	0.886482	0.924782	none	T22D
hsa-miR-4653-5p	2.01238	-0.09637	0.672837	-0.143229	0.886109	0.924782	none	T22D
hsa-miR-548ad-3p	2.24605	-0.0871071	0.604997	-0.143979	0.885517	0.924782	none	T22D
hsa-miR-572	4.68706	0.0716645	0.499064	0.143598	0.885818	0.924782	none	T22D
hsa-miR-576-5p	122.367	-0.0272855	0.187472	-0.145544	0.884281	0.924782	none	T22D
hsa-miR-6749-5p	109.616	-0.0447133	0.304226	-0.146974	0.883152	0.924782	none	T22D
hsa-miR-6881-3p	4.40348	-0.0458328	0.320195	-0.14314	0.88618	0.924782	none	T22D
hsa-miR-196a-5p	12.0024	0.0322842	0.231176	0.139652	0.888935	0.92622	none	T22D
hsa-miR-26a-5p	15.5963	0.0234782	0.167553	0.140125	0.888562	0.92622	none	T22D
hsa-miR-596	2.46331	-0.0882586	0.658224	-0.134086	0.893335	0.929853	none	T22D
hsa-miR-617	1.7147	-0.119602	0.890226	-0.13435	0.893126	0.929853	none	T22D
hsa-miR-6764-5p	6.74901	0.0251669	0.194475	0.129409	0.897034	0.933227	none	T22D
hsa-miR-8083	3.14152	-0.0834075	0.647641	-0.128787	0.897526	0.933263	none	T22D
hsa-miR-345-5p	77.3387	0.0213732	0.170813	0.125126	0.900423	0.935797	none	T22D
hsa-miR-10b-3p	6.9819	0.0349908	0.289257	0.120968	0.903716	0.936614	none	T22D
hsa-miR-140-5p	99.0624	-0.0261162	0.219633	-0.118909	0.905348	0.936614	none	T22D
hsa-miR-29c-5p	40.0297	0.0194084	0.157135	0.123513	0.9017	0.936614	none	T22D
hsa-miR-301a-5p	8.9484	-0.0256433	0.215004	-0.119269	0.905062	0.936614	none	T22D
hsa-miR-548at-5p	6.49504	0.0286483	0.237416	0.120667	0.903955	0.936614	none	T22D
hsa-miR-628-3p	118.199	-0.0208721	0.172031	-0.121328	0.903432	0.936614	none	T22D
hsa-miR-7113-5p	1.96022	0.0831783	0.683236	0.121742	0.903104	0.936614	none	T22D
hsa_piR_004153/gb/DQ575660/Homo	24.48	0.0257499	0.214538	0.120025	0.904464	0.936614	none	T22D
hsa_piR_009051/gb/DQ582264/Homo	3.61507	-0.0809247	0.677474	-0.119451	0.904918	0.936614	none	T22D
hsa-miR-1307-5p	35.338	0.0310636	0.27139	0.114461	0.908873	0.939783	none	T22D
hsa-miR-6864-5p	2.47555	0.0631133	0.570496	0.110629	0.911911	0.941989	none	T22D
hsa_piR_012681/gb/DQ587153/Homo	0.0439568	-0.343581	3.1064	-0.110604	0.91193	0.941989	none	T22D
hsa-miR-1224-3p	3.14876	0.0597033	0.588649	0.101424	0.919214	0.949031	none	T22D
hsa-miR-635	2.45907	0.0592203	0.596754	0.0992373	0.92095	0.950342	none	T22D
hsa-miR-1255a	7.99364	0.0207128	0.21024	0.0985196	0.92152	0.950448	none	T22D
hsa-miR-6850-5p	2.52999	-0.0537032	0.554672	-0.0968198	0.92287	0.951359	none	T22D
hsa-miR-181a-3p	70.7994	-0.0191631	0.210333	-0.0911087	0.927406	0.954104	none	T22D
hsa-miR-18a-5p	42.2776	-0.0220532	0.240086	-0.0918555	0.926813	0.954104	none	T22D
hsa-miR-198	2.40934	-0.058803	0.642608	-0.0915068	0.92709	0.954104	none	T22D
hsa-miR-93-3p	58.2342	0.0141257	0.154244	0.0915807	0.927031	0.954104	none	T22D
hsa-miR-5690	3.31292	-0.0503051	0.556101	-0.0904603	0.927921	0.954152	none	T22D
hsa-miR-4710	4.59186	0.0380922	0.425206	0.0895853	0.928617	0.954386	none	T22D
hsa-miR-3145-3p	2.04842	-0.0669657	0.755308	-0.0886601	0.929352	0.95466	none	T22D
hsa-miR-4746-5p	1.59831	0.0577012	0.724689	0.0796221	0.936538	0.961556	none	T22D
hsa-miR-23b-3p	431.297	0.038767	0.498184	0.0778167	0.937974	0.962295	none	T22D
hsa-miR-641	6.97976	-0.017651	0.227666	-0.0775301	0.938202	0.962295	none	T22D
hsa-miR-302d-3p	2.79862	0.0589619	0.803403	0.0733901	0.941496	0.96485	none	T22D
hsa-miR-5010-3p	6.47427	0.0156798	0.214183	0.0732078	0.941641	0.96485	none	T22D
hsa_piR_018570/gb/DQ595536/Homo	48.5552	-0.0157967	0.218136	-0.0724166	0.94227	0.96501	none	T22D
hsa-miR-1236-3p	2.47586	-0.0557844	0.791016	-0.0705225	0.943778	0.965098	none	T22D
hsa-miR-4515	11.6429	0.0172517	0.243344	0.0708941	0.943482	0.965098	none	T22D
hsa-miR-6749-3p	2.42106	0.0468771	0.6606	0.0709614	0.943429	0.965098	none	T22D
hsa_piR_000586/gb/DQ570728/Homo	0.0277966	-0.212429	3.1064	-0.0683843	0.94548	0.965385	none	T22D
hsa_piR_001346/gb/DQ571858/Homo	0.0301882	-0.212429	3.1064	-0.0683843	0.94548	0.965385	none	T22D
hsa_piR_020813/gb/DQ598646/Homo	0.0280594	-0.212429	3.1064	-0.0683843	0.94548	0.965385	none	T22D
hsa-miR-96-5p	66.2306	0.0196583	0.29276	0.0671484	0.946464	0.965905	none	T22D
hsa-miR-3130-3p	1.73881	-0.0519148	0.802883	-0.0646605	0.948444	0.967442	none	T22D
hsa-miR-331-3p	34.1639	0.011853	0.195304	0.0606902	0.951606	0.96967	none	T22D
hsa-miR-3667-3p	1.88468	-0.0497836	0.828017	-0.0601239	0.952057	0.96967	none	T22D
[truncated: 38 more rows]

## Sheet: DE_Obesity
miRNA	baseMean	log2FoldChange	lfcSE	stat	pvalue	padj	regulation	trait
hsa-miR-125a-5p	25.986	-3.34716	0.601055	-5.5688	2.56494e-08	5.22478e-05	Down	Obesity
hsa-miR-3129-3p	1.69908	-3.91346	0.818289	-4.78249	1.73134e-06	0.000924602	Down	Obesity
hsa-miR-483-5p	116.352	1.18455	0.24818	4.77293	1.81562e-06	0.000924602	Up	Obesity
hsa-miR-5000-3p	2.15563	-3.85141	0.806437	-4.77583	1.78967e-06	0.000924602	Down	Obesity
hsa-miR-193a-5p	51.5986	0.913754	0.209651	4.35846	1.30983e-05	0.0038116	none	Obesity
hsa-miR-3670	1.48202	-3.57502	0.809683	-4.41533	1.00854e-05	0.0038116	Down	Obesity
hsa-miR-520d-3p	1.52292	-3.35558	0.766456	-4.37805	1.19744e-05	0.0038116	Down	Obesity
hsa-miR-7155-5p	1.76427	-3.28944	0.76727	-4.28721	1.80935e-05	0.00460705	Down	Obesity
hsa-miR-3618	1.40569	-3.36182	0.796241	-4.22211	2.42026e-05	0.00493008	Down	Obesity
hsa-miR-508-5p	1.72537	-3.79155	0.896662	-4.22851	2.3524e-05	0.00493008	Down	Obesity
hsa-miR-557	1.648	-3.32013	0.800781	-4.14611	3.38168e-05	0.00626226	Down	Obesity
hsa-miR-4779	1.72592	-3.11775	0.768514	-4.05685	4.97382e-05	0.00844306	Down	Obesity
hsa-miR-671-5p	39.6253	0.600042	0.148906	4.02966	5.58572e-05	0.00875239	none	Obesity
hsa-miR-548ad-5p	1.39861	-2.95807	0.743572	-3.97819	6.94419e-05	0.0100623	Down	Obesity
hsa-miR-99a-5p	46.265	0.727524	0.183592	3.96273	7.40963e-05	0.0100623	none	Obesity
hsa-miR-449c-5p	1.65285	-3.1881	0.81675	-3.9034	9.4852e-05	0.0120758	Down	Obesity
hsa-miR-4664-5p	1.99173	-3.19162	0.833059	-3.8312	0.000127521	0.0139164	Down	Obesity
hsa-miR-6074	1.21421	-3.2917	0.863016	-3.81418	0.000136636	0.0139164	Down	Obesity
hsa-miR-6736-3p	1.89149	-3.11443	0.814236	-3.82497	0.000130786	0.0139164	Down	Obesity
hsa-miR-892c-3p	1.81664	-3.05041	0.793987	-3.84189	0.000122091	0.0139164	Down	Obesity
hsa-miR-3939	2.48438	-3.25458	0.856909	-3.79804	0.000145843	0.0141468	Down	Obesity
hsa-miR-144-3p	125.207	-1.24889	0.332152	-3.76	0.000169911	0.0157322	Down	Obesity
hsa-miR-4451	1.54916	-3.22688	0.861355	-3.74628	0.000179475	0.0158952	Down	Obesity
hsa-miR-575	2.69608	-2.47599	0.663469	-3.73189	0.00019005	0.0161305	Down	Obesity
hsa-miR-3913-3p	2.30354	-2.85345	0.77086	-3.70164	0.000214208	0.0174536	Down	Obesity
hsa-miR-148a-3p	113.651	-2.72366	0.751251	-3.6255	0.000288398	0.0187115	Down	Obesity
hsa-miR-4722-3p	1.40625	-3.08371	0.851608	-3.62105	0.000293413	0.0187115	Down	Obesity
hsa-miR-6719-3p	1.66649	-2.92105	0.806791	-3.62058	0.000293946	0.0187115	Down	Obesity
hsa-miR-6751-5p	1.76846	-2.87967	0.790176	-3.64434	0.000268076	0.0187115	Down	Obesity
hsa-miR-6775-5p	1.95382	-3.16012	0.863692	-3.65885	0.000253349	0.0187115	Down	Obesity
hsa-miR-6851-3p	1.6246	-3.01861	0.826726	-3.65128	0.000260933	0.0187115	Down	Obesity
hsa-miR-7843-3p	1.6827	-3.08011	0.847672	-3.6336	0.000279489	0.0187115	Down	Obesity
hsa-miR-193b-5p	15.1439	1.00234	0.285114	3.5156	0.000438767	0.0270502	Up	Obesity
hsa-miR-320e	21.2202	0.737508	0.210236	3.50799	0.000451501	0.0270502	none	Obesity
hsa-miR-802	2.567	-2.13749	0.618406	-3.45644	0.000547351	0.0318558	Down	Obesity
hsa-miR-6774-5p	1.39413	-2.92623	0.852425	-3.43283	0.000597325	0.0337987	Down	Obesity
hsa-miR-429	2.77132	2.48665	0.726627	3.42219	0.000621193	0.0341992	Up	Obesity
hsa-miR-4771	2.66224	-2.16584	0.636703	-3.40165	0.00066981	0.0359054	Down	Obesity
hsa-miR-4738-5p	1.55808	-2.82115	0.866709	-3.25502	0.00113385	0.059222	none	Obesity
hsa-miR-1273e	1.54484	-2.94698	0.918532	-3.20836	0.00133494	0.0679819	none	Obesity
hsa-miR-3646	1.53621	-2.6562	0.840939	-3.15861	0.00158522	0.0787581	none	Obesity
hsa-let-7c-5p	114.795	2.54071	0.81482	3.11813	0.00182003	0.0805955	none	Obesity
hsa-miR-122-5p	9.43286	0.955773	0.3059	3.12446	0.00178129	0.0805955	none	Obesity
hsa-miR-320c	154.843	0.551217	0.17667	3.12003	0.00180831	0.0805955	none	Obesity
hsa-miR-4304	32.5815	0.476051	0.151443	3.14342	0.00166986	0.0805955	none	Obesity
hsa-miR-5047	7.9061	-1.00324	0.321341	-3.12204	0.00179602	0.0805955	none	Obesity
hsa-miR-1202	2.77987	-1.63386	0.530412	-3.08037	0.00206744	0.082576	none	Obesity
hsa-miR-326	173.931	0.674568	0.218566	3.08634	0.00202639	0.082576	none	Obesity
hsa-miR-3614-3p	2.29831	-2.64106	0.852742	-3.09714	0.00195401	0.082576	none	Obesity
hsa-miR-490-3p	6.75006	1.26031	0.408385	3.08609	0.00202806	0.082576	none	Obesity
hsa-miR-6754-3p	1.90982	-2.53134	0.818653	-3.09208	0.00198762	0.082576	none	Obesity
hsa-miR-4652-5p	2.64572	-1.8206	0.597934	-3.04482	0.0023282	0.0912029	none	Obesity
hsa-miR-4685-5p	5.18876	-1.23516	0.406547	-3.03816	0.00238028	0.0914836	none	Obesity
hsa-miR-378d	22.0051	0.542917	0.180632	3.00565	0.00265014	0.099969	none	Obesity
hsa-miR-6780b-5p	3.17652	-1.73558	0.586233	-2.96056	0.00307082	0.112265	none	Obesity
hsa_piR_016735/gb/DQ593039/Homo	157.09	-1.57416	0.53199	-2.95901	0.00308633	0.112265	none	Obesity
hsa-miR-1273h-3p	61.7753	0.418985	0.144513	2.8993	0.00373997	0.130164	none	Obesity
hsa-miR-4740-5p	1.35131	-2.87846	0.993675	-2.89679	0.00377008	0.130164	none	Obesity
hsa-miR-7154-3p	1.51963	-2.49233	0.858685	-2.90249	0.00370207	0.130164	none	Obesity
hsa-miR-4532	2.97109	-1.72033	0.598223	-2.87574	0.00403085	0.136847	none	Obesity
hsa-miR-6865-3p	2.38615	-2.47266	0.861407	-2.87049	0.00409834	0.136858	none	Obesity
hsa-miR-10b-5p	140.785	0.659592	0.231493	2.84929	0.00438165	0.143958	none	Obesity
hsa-miR-4507	3.72727	-1.92008	0.675431	-2.84275	0.00447267	0.144616	none	Obesity
hsa-miR-187-3p	6.07289	0.980499	0.349883	2.80236	0.00507304	0.149765	none	Obesity
hsa-miR-3202	2.86703	-1.56622	0.554402	-2.82507	0.00472706	0.149765	none	Obesity
hsa-miR-324-3p	34.9544	0.41271	0.146672	2.81383	0.00489557	0.149765	none	Obesity
hsa-miR-4510	220.492	-0.547133	0.195179	-2.80323	0.00505929	0.149765	none	Obesity
hsa-miR-944	12.0228	-0.930734	0.330046	-2.82001	0.00480219	0.149765	none	Obesity
hsa_piR_000765/gb/DQ570956/Homo	181.111	-1.08264	0.385992	-2.80482	0.00503444	0.149765	none	Obesity
hsa-miR-1538	4.11508	0.884948	0.31913	2.773	0.00555423	0.159352	none	Obesity
hsa-miR-3200-5p	3.86775	-1.32394	0.476934	-2.77595	0.0055041	0.159352	none	Obesity
hsa-miR-100-5p	25.1513	0.654029	0.236945	2.76026	0.00577556	0.1634	none	Obesity
hsa-miR-133a-3p	41.5077	0.962889	0.350129	2.7501	0.00595771	0.166244	none	Obesity
hsa-let-7b-5p	47.8896	-0.476999	0.174516	-2.73327	0.00627093	0.168671	none	Obesity
hsa-miR-17-3p	35.1631	0.652378	0.238247	2.73824	0.0061769	0.168671	none	Obesity
hsa-miR-5010-5p	16.0608	-0.688675	0.252067	-2.73211	0.00629309	0.168671	none	Obesity
hsa-miR-433-3p	19.7496	-0.629383	0.23267	-2.70504	0.00682954	0.178356	none	Obesity
hsa-miR-4700-3p	4.22337	-1.5771	0.582501	-2.70747	0.00677982	0.178356	none	Obesity
hsa-miR-1307-5p	35.338	0.680113	0.255452	2.6624	0.00775865	0.199815	none	Obesity
hsa-miR-2117	75.3841	-1.52347	0.573041	-2.65856	0.00784744	0.199815	none	Obesity
hsa-miR-6847-5p	3.05186	-1.39587	0.526173	-2.65288	0.00798089	0.200705	none	Obesity
hsa-miR-6881-5p	4.77475	-1.20277	0.45662	-2.63408	0.00843661	0.209578	none	Obesity
hsa-miR-187-5p	4.44857	-1.15367	0.43985	-2.62288	0.00871902	0.212884	none	Obesity
hsa-miR-4492	1.70734	-3.23182	1.23326	-2.62055	0.00877873	0.212884	none	Obesity
hsa-miR-125b-2-3p	2.50986	1.98727	0.761126	2.61096	0.00902876	0.21383	none	Obesity
hsa-miR-4257	3.45098	-1.51036	0.577825	-2.61388	0.00895208	0.21383	none	Obesity
hsa-miR-6878-5p	3.79333	-1.23322	0.473034	-2.60705	0.00913265	0.21383	none	Obesity
hsa-miR-107	153.465	-2.13302	0.824457	-2.58718	0.00967649	0.223989	none	Obesity
hsa-miR-6505-5p	4.2747	-1.47075	0.569562	-2.58226	0.00981567	0.224657	none	Obesity
hsa-miR-3679-3p	1.47285	-3.5773	1.39394	-2.56632	0.0102785	0.23008	none	Obesity
hsa-miR-3927-5p	2.79894	-1.7546	0.682796	-2.56973	0.0101779	0.23008	none	Obesity
hsa-miR-210-3p	26.2716	0.501361	0.196028	2.5576	0.0105397	0.233362	none	Obesity
hsa-miR-491-5p	33.8882	0.39476	0.154712	2.55159	0.0107234	0.234876	none	Obesity
hsa-miR-4668-5p	2.63595	-1.38133	0.544032	-2.53905	0.0111152	0.236912	none	Obesity
hsa-miR-6505-3p	4.13769	-1.47855	0.582682	-2.53748	0.0111652	0.236912	none	Obesity
hsa-miR-6805-3p	5.0384	-0.977505	0.385031	-2.53877	0.0111242	0.236912	none	Obesity
hsa-miR-4646-5p	4.12213	-1.00523	0.399381	-2.51698	0.0118366	0.246033	none	Obesity
hsa-miR-8087	2.62639	-1.40634	0.558369	-2.51866	0.0117802	0.246033	none	Obesity
hsa-miR-4758-5p	3.06021	-1.36943	0.549367	-2.49274	0.0126762	0.250694	none	Obesity
hsa-miR-4782-5p	3.88141	-1.52634	0.61149	-2.4961	0.0125566	0.250694	none	Obesity
hsa-miR-514a-5p	12.8924	0.706003	0.28191	2.50436	0.0122675	0.250694	none	Obesity
hsa-miR-6088	4.30328	-1.12561	0.451283	-2.49425	0.0126224	0.250694	none	Obesity
hsa-miR-6893-3p	5.71343	-1.28991	0.516817	-2.49588	0.0125645	0.250694	none	Obesity
hsa-miR-1255b-5p	29.5185	-0.560149	0.225751	-2.48127	0.0130915	0.250962	none	Obesity
hsa-miR-3156-3p	2.78125	-1.48197	0.596819	-2.48312	0.0130238	0.250962	none	Obesity
hsa-miR-374c-5p	12.086	-0.607037	0.244473	-2.48304	0.0130266	0.250962	none	Obesity
hsa-miR-4632-5p	2.50964	-1.40663	0.567464	-2.4788	0.0131826	0.250962	none	Obesity
hsa-miR-9-3p	4.36834	0.830488	0.337537	2.46043	0.0138769	0.261734	none	Obesity
hsa-miR-339-3p	71.8913	0.464274	0.189826	2.44579	0.0144537	0.267655	none	Obesity
hsa-miR-4718	2.36612	-1.53809	0.628245	-2.44823	0.0143559	0.267655	none	Obesity
hsa-miR-30d-5p	14.3362	0.353653	0.146411	2.41548	0.0157145	0.279385	none	Obesity
hsa-miR-378a-3p	124.221	0.402699	0.167273	2.40744	0.0160649	0.279385	none	Obesity
hsa-miR-4793-5p	4.38041	-1.06352	0.439382	-2.42048	0.0154999	0.279385	none	Obesity
hsa-miR-552-5p	4.05514	-0.973846	0.404971	-2.40473	0.0161843	0.279385	none	Obesity
hsa-miR-6507-3p	4.95254	-1.23523	0.509105	-2.42627	0.0152549	0.279385	none	Obesity
hsa-miR-711	3.3854	-1.12859	0.467755	-2.41278	0.0158313	0.279385	none	Obesity
hsa-miR-7151-5p	0.959096	-2.21874	0.919936	-2.41184	0.0158722	0.279385	none	Obesity
hsa_piR_020668/gb/DQ598445/Homo	4.64041	-1.04501	0.434088	-2.40737	0.0160678	0.279385	none	Obesity
hsa-miR-4792	4.54094	-1.4058	0.590401	-2.38109	0.0172614	0.291379	none	Obesity
hsa-miR-548al	2.93422	1.3975	0.586255	2.38377	0.0171362	0.291379	none	Obesity
hsa-miR-6866-3p	4.50832	-1.10684	0.465041	-2.38009	0.0173082	0.291379	none	Obesity
hsa-miR-6787-3p	2.8677	-1.22851	0.518238	-2.37055	0.0177615	0.296559	none	Obesity
hsa-miR-320b	361.498	0.332713	0.141131	2.35748	0.0183996	0.297824	none	Obesity
hsa-miR-3663-5p	4.52649	-1.36457	0.577657	-2.36224	0.0181647	0.297824	none	Obesity
hsa-miR-4446-5p	5.01523	-0.969049	0.411133	-2.35702	0.0184221	0.297824	none	Obesity
hsa-miR-4481	0.75036	2.54403	1.07552	2.36541	0.0180103	0.297824	none	Obesity
hsa-miR-1273a	6.33913	-1.06058	0.4519	-2.34694	0.0189285	0.303602	none	Obesity
hsa-miR-3183	3.29808	-1.22512	0.523462	-2.34042	0.0192621	0.304162	none	Obesity
hsa-miR-365a-3p	0.770008	-2.78636	1.18994	-2.3416	0.0192013	0.304162	none	Obesity
hsa-miR-1273c	3.2611	-1.16618	0.499064	-2.33673	0.0194531	0.304816	none	Obesity
hsa-miR-379-3p	1.90605	-1.48403	0.636254	-2.33245	0.0196772	0.305974	none	Obesity
hsa-miR-203a-5p	0.903179	-2.86161	1.23254	-2.32172	0.0202481	0.308066	none	Obesity
hsa-miR-3675-5p	1.10683	-2.72666	1.17211	-2.32628	0.0200035	0.308066	none	Obesity
hsa-miR-4726-3p	3.7302	-1.38148	0.595106	-2.3214	0.0202655	0.308066	none	Obesity
hsa-miR-1237-3p	8.02352	-0.973486	0.420318	-2.31607	0.0205545	0.310144	none	Obesity
hsa-miR-5706	0.965124	-2.8193	1.22096	-2.30908	0.0209392	0.313626	none	Obesity
hsa-miR-1827	10.2938	-0.574937	0.25093	-2.29123	0.0219503	0.317728	none	Obesity
hsa-miR-3910	0.891411	-2.69121	1.17633	-2.2878	0.0221489	0.317728	none	Obesity
hsa-miR-4489	3.72554	-0.994211	0.433882	-2.29143	0.0219385	0.317728	none	Obesity
hsa-miR-4726-5p	0.862204	-2.64095	1.15351	-2.28949	0.0220509	0.317728	none	Obesity
hsa-miR-6133	11.0881	-0.469524	0.204569	-2.29519	0.0217223	0.317728	none	Obesity
hsa-miR-6840-3p	14.1678	0.512079	0.22374	2.28873	0.0220952	0.317728	none	Obesity
hsa-miR-6780a-5p	3.80424	-1.18051	0.51708	-2.28304	0.022428	0.319481	none	Obesity
hsa-miR-4784	97.3638	0.39159	0.172168	2.27447	0.022938	0.324477	none	Obesity
hsa-miR-183-5p	252.867	-0.594991	0.26232	-2.26819	0.0233177	0.325509	none	Obesity
hsa-miR-548ae-5p	0.710151	-2.67806	1.18217	-2.26536	0.0234903	0.325509	none	Obesity
hsa-miR-8085	5.25678	-0.989658	0.436484	-2.26734	0.0233693	0.325509	none	Obesity
hsa-miR-2054	5.10511	-1.4386	0.636787	-2.25915	0.0238742	0.328594	none	Obesity
hsa-let-7b-3p	239.355	-0.336519	0.150648	-2.23382	0.0254951	0.330787	none	Obesity
hsa-miR-3617-5p	2.31834	-1.29333	0.5777	-2.23876	0.0251715	0.330787	none	Obesity
hsa-miR-5009-5p	6.0637	-0.887144	0.395992	-2.24031	0.0250709	0.330787	none	Obesity
hsa-miR-5197-3p	1.17243	-2.9521	1.3204	-2.23576	0.0253675	0.330787	none	Obesity
hsa-miR-5695	4.30678	-1.03751	0.461575	-2.24777	0.0245911	0.330787	none	Obesity
hsa-miR-659-5p	0.919101	-2.59086	1.1595	-2.23446	0.025453	0.330787	none	Obesity
hsa-miR-671-3p	71.8648	0.361866	0.161626	2.23891	0.0251616	0.330787	none	Obesity
hsa-miR-6766-3p	2.87957	-1.45402	0.648715	-2.24138	0.0250014	0.330787	none	Obesity
hsa_piR_013179/gb/DQ587866/Homo	3.69795	1.53287	0.681619	2.24886	0.0245213	0.330787	none	Obesity
hsa-miR-502-3p	18.2745	0.453633	0.203798	2.2259	0.026021	0.334174	none	Obesity
hsa-miR-7157-5p	16.703	-1.40546	0.631678	-2.22495	0.0260843	0.334174	none	Obesity
hsa-miR-1252-5p	3.10628	-1.2435	0.560891	-2.217	0.026623	0.33816	none	Obesity
hsa-miR-34a-5p	42.6004	0.381428	0.172171	2.2154	0.0267328	0.33816	none	Obesity
hsa-miR-4764-3p	2.81874	-1.22777	0.554888	-2.21265	0.0269217	0.33816	none	Obesity
hsa-miR-616-5p	3.20152	-1.30882	0.592051	-2.21066	0.0270594	0.33816	none	Obesity
hsa-miR-101-3p	62.7978	-1.57845	0.726003	-2.17416	0.0296931	0.339179	none	Obesity
hsa-miR-1250-3p	3.61023	-1.36541	0.625495	-2.18292	0.0290415	0.339179	none	Obesity
hsa-miR-1265	2.73566	-1.24588	0.570064	-2.18551	0.0288514	0.339179	none	Obesity
hsa-miR-141-3p	15.5843	-0.422933	0.194208	-2.17773	0.0294259	0.339179	none	Obesity
hsa-miR-3176	0.779057	-2.50113	1.14627	-2.18197	0.0291117	0.339179	none	Obesity
hsa-miR-320d	34.4062	0.415776	0.191561	2.17046	0.0299717	0.339179	none	Obesity
hsa-miR-378c	41.8731	0.387633	0.176068	2.2016	0.0276932	0.339179	none	Obesity
hsa-miR-4680-5p	1.11623	-2.5938	1.18297	-2.19262	0.0283346	0.339179	none	Obesity
hsa-miR-4693-3p	2.29402	-1.45757	0.666404	-2.18722	0.0287263	0.339179	none	Obesity
hsa-miR-4709-5p	4.71054	-1.0008	0.455795	-2.19572	0.0281117	0.339179	none	Obesity
hsa-miR-548f-3p	1.07955	-2.83953	1.30706	-2.17246	0.0298211	0.339179	none	Obesity
hsa-miR-5584-3p	0.856654	-2.78026	1.27793	-2.1756	0.0295851	0.339179	none	Obesity
hsa-miR-588	1.26165	-2.63976	1.21314	-2.17597	0.0295573	0.339179	none	Obesity
hsa-miR-6082	0.986474	-2.5499	1.1737	-2.17252	0.0298162	0.339179	none	Obesity
hsa-miR-6720-5p	0.876214	-2.67151	1.21611	-2.19676	0.0280377	0.339179	none	Obesity
hsa-miR-6837-5p	1.15969	-2.65187	1.20311	-2.20417	0.0275122	0.339179	none	Obesity
hsa-miR-6887-5p	3.22747	-1.0182	0.467337	-2.17872	0.0293523	0.339179	none	Obesity
hsa-miR-106b-5p	24.8593	-0.37516	0.174679	-2.14771	0.0317368	0.341421	none	Obesity
hsa-miR-3976	0.851919	-2.76727	1.28832	-2.14796	0.031717	0.341421	none	Obesity
hsa-miR-4457	3.73916	-1.1567	0.53887	-2.14653	0.0318306	0.341421	none	Obesity
hsa-miR-452-5p	16.2854	0.481475	0.222556	2.16339	0.030511	0.341421	none	Obesity
hsa-miR-4531	13.5489	-0.67849	0.316115	-2.14634	0.0318459	0.341421	none	Obesity
hsa-miR-4662a-3p	1.67045	1.514	0.704321	2.14959	0.031588	0.341421	none	Obesity
hsa-miR-4703-5p	8.42753	-0.990839	0.459603	-2.15586	0.0310947	0.341421	none	Obesity
hsa-miR-5188	7.75133	-1.09093	0.506633	-2.15329	0.0312955	0.341421	none	Obesity
hsa-miR-551b-5p	0.935876	-2.6207	1.21179	-2.16267	0.0305664	0.341421	none	Obesity
hsa-miR-6788-3p	4.26155	-1.25389	0.582982	-2.15082	0.0314908	0.341421	none	Obesity
hsa-miR-425-3p	228.472	0.383062	0.178795	2.14247	0.032156	0.342305	none	Obesity
hsa-miR-5006-5p	2.22284	-1.30262	0.608382	-2.14112	0.0322644	0.342305	none	Obesity
hsa-miR-5194	2.67307	-1.13943	0.533535	-2.13561	0.0327109	0.345244	none	Obesity
hsa-miR-6784-5p	0.837882	-2.45285	1.15057	-2.13186	0.0330181	0.34669	none	Obesity
hsa-miR-4466	0.961755	-2.51161	1.18095	-2.12677	0.0334392	0.348339	none	Obesity
hsa-miR-4747-5p	0.813162	-2.85326	1.34477	-2.12174	0.0338592	0.348339	none	Obesity
hsa-miR-6876-5p	0.992803	-2.55223	1.20111	-2.12489	0.0335955	0.348339	none	Obesity
hsa-miR-769-3p	10.8424	0.367774	0.173243	2.12288	0.0337641	0.348339	none	Obesity
hsa-miR-7152-3p	0.840368	-2.60448	1.22872	-2.11967	0.0340339	0.348377	none	Obesity
hsa-miR-4739	1.2048	-2.56048	1.21004	-2.11602	0.0343427	0.349781	none	Obesity
hsa-miR-3181	1.08934	1.67956	0.797086	2.10713	0.0351066	0.355782	none	Obesity
hsa-miR-378h	0.685769	2.41256	1.14655	2.10418	0.0353625	0.356601	none	Obesity
hsa-miR-1292-3p	0.914714	-2.43735	1.16519	-2.09181	0.0364551	0.357015	none	Obesity
hsa-miR-345-5p	77.3387	0.343098	0.163903	2.0933	0.0363222	0.357015	none	Obesity
hsa-miR-3682-5p	3.86874	-0.786069	0.375078	-2.09575	0.0361044	0.357015	none	Obesity
hsa-miR-496	3.90024	-1.13296	0.540708	-2.09533	0.0361418	0.357015	none	Obesity
hsa-miR-610	0.783303	-2.51006	1.19482	-2.10079	0.0356597	0.357015	none	Obesity
hsa-miR-6734-3p	5.5309	-0.949784	0.452633	-2.09835	0.035874	0.357015	none	Obesity
hsa-miR-1297	0.898378	-2.42037	1.16269	-2.08169	0.0373708	0.357391	none	Obesity
hsa-miR-4752	1.5779	-1.70762	0.818894	-2.08528	0.0370436	0.357391	none	Obesity
hsa-miR-500a-3p	39.2536	0.342958	0.164653	2.08292	0.0372589	0.357391	none	Obesity
hsa-miR-8082	2.20935	-1.22339	0.587663	-2.08178	0.0373624	0.357391	none	Obesity
hsa_piR_001312/gb/DQ571813/Homo	21.2333	-0.598898	0.28719	-2.08537	0.0370358	0.357391	none	Obesity
hsa-miR-1227-3p	4.05175	-0.962294	0.464492	-2.07171	0.0382921	0.357974	none	Obesity
hsa-miR-208b-3p	10.6723	-0.639952	0.308437	-2.07483	0.0380027	0.357974	none	Obesity
hsa-miR-3940-5p	1.37769	1.62038	0.781406	2.07368	0.0381095	0.357974	none	Obesity
hsa-miR-5588-5p	3.28256	1.1872	0.573108	2.07152	0.0383104	0.357974	none	Obesity
hsa-miR-7158-5p	1.29736	1.75528	0.846695	2.07309	0.0381639	0.357974	none	Obesity
hsa-miR-4798-3p	1.03913	-2.47664	1.19781	-2.06765	0.0386732	0.359215	none	Obesity
hsa-miR-624-5p	1.00286	-2.431	1.17648	-2.06635	0.0387959	0.359215	none	Obesity
hsa-miR-1193	4.76939	-0.934529	0.453472	-2.06083	0.0393192	0.359839	none	Obesity
hsa-miR-1304-5p	38.8356	0.329857	0.160329	2.05738	0.0396497	0.359839	none	Obesity
hsa-miR-3185	0.996579	-2.41933	1.17236	-2.06363	0.0390525	0.359839	none	Obesity
hsa-miR-3916	7.46805	-0.614162	0.298663	-2.05637	0.0397466	0.359839	none	Obesity
hsa-miR-548e-5p	0.653968	-2.56034	1.24286	-2.06004	0.0393945	0.359839	none	Obesity
hsa-miR-1185-5p	0.769018	-2.34217	1.14362	-2.04803	0.0405572	0.359957	none	Obesity
hsa-miR-181b-3p	0.640733	2.29671	1.12808	2.03595	0.0417554	0.359957	none	Obesity
hsa-miR-31-5p	3.74995	-1.13026	0.555362	-2.03517	0.0418335	0.359957	none	Obesity
hsa-miR-3192-3p	4.41956	-0.83651	0.410908	-2.03576	0.0417744	0.359957	none	Obesity
hsa-miR-3658	2.12204	-1.37682	0.675168	-2.03922	0.0414279	0.359957	none	Obesity
hsa-miR-4270	1.03783	1.69987	0.827732	2.05364	0.0400101	0.359957	none	Obesity
hsa-miR-5589-5p	3.06479	-1.21616	0.597705	-2.03471	0.0418801	0.359957	none	Obesity
hsa-miR-622	0.842745	-2.61328	1.28108	-2.0399	0.0413598	0.359957	none	Obesity
hsa-miR-6821-5p	3.0236	-0.953357	0.46747	-2.0394	0.0414104	0.359957	none	Obesity
hsa-miR-6829-3p	3.54303	-1.0461	0.509691	-2.05241	0.0401298	0.359957	none	Obesity
hsa-miR-7114-3p	0.746419	-2.58517	1.26324	-2.04646	0.0407114	0.359957	none	Obesity
hsa-miR-891a-3p	0.776509	-2.4913	1.21805	-2.04531	0.040824	0.359957	none	Obesity
hsa-miR-199b-3p	117.616	-1.55196	0.764527	-2.02997	0.04236	0.361035	none	Obesity
hsa-miR-3612	3.7064	-1.14649	0.564586	-2.03068	0.0422878	0.361035	none	Obesity
hsa-miR-1291	1.07152	-2.53388	1.25115	-2.02524	0.0428426	0.363627	none	Obesity
hsa-miR-3663-3p	15.4371	-0.994909	0.493859	-2.01456	0.0439508	0.366043	none	Obesity
hsa-miR-4671-5p	3.07638	-1.21434	0.602068	-2.01695	0.0437007	0.366043	none	Obesity
hsa-miR-7161-5p	2.26527	-1.33499	0.662908	-2.01385	0.0440257	0.366043	none	Obesity
hsa-miR-920	0.751906	-2.43987	1.211	-2.01476	0.0439298	0.366043	none	Obesity
hsa_piR_000651/gb/DQ570812/Homo	3.20049	-1.86101	0.92119	-2.02022	0.0433601	0.366043	none	Obesity
hsa-miR-6890-5p	0.738519	-2.41484	1.20057	-2.01142	0.0442814	0.366672	none	Obesity
hsa-miR-340-3p	13.8988	-0.364811	0.181601	-2.00886	0.0445523	0.367421	none	Obesity
hsa-let-7e-5p	124.092	-1.56012	0.782382	-1.99406	0.0461454	0.369064	none	Obesity
hsa-miR-101-5p	36.1396	-0.511666	0.259013	-1.97544	0.0482177	0.369064	none	Obesity
hsa-miR-1228-3p	0.614575	-2.46307	1.2534	-1.96511	0.0494012	0.369064	none	Obesity
hsa-miR-1294	47.6758	-0.429052	0.214337	-2.00177	0.04531	0.369064	none	Obesity
hsa-miR-130b-5p	35.0172	0.339628	0.171088	1.98511	0.0471323	0.369064	none	Obesity
hsa-miR-16-1-3p	0.822824	-2.2769	1.15231	-1.97595	0.0481609	0.369064	none	Obesity
hsa-miR-331-5p	1.03944	-2.33866	1.182	-1.97856	0.0478657	0.369064	none	Obesity
hsa-miR-3610	0.66065	-2.26216	1.14017	-1.98405	0.0472505	0.369064	none	Obesity
hsa-miR-3913-5p	4.87754	-0.811635	0.407352	-1.99247	0.0463198	0.369064	none	Obesity
hsa-miR-3940-3p	11.0574	-0.54702	0.277982	-1.96783	0.049088	0.369064	none	Obesity
hsa-miR-411-3p	0.497366	2.34453	1.17416	1.99677	0.0458505	0.369064	none	Obesity
hsa-miR-4453	0.816517	-2.40951	1.22536	-1.96637	0.0492559	0.369064	none	Obesity
hsa-miR-4660	3.01654	-1.08494	0.552574	-1.96343	0.0495959	0.369064	none	Obesity
hsa-miR-4691-5p	14.0939	-0.867657	0.439256	-1.97529	0.0482355	0.369064	none	Obesity
hsa-miR-4774-5p	9.38884	-0.500403	0.250468	-1.99788	0.0457301	0.369064	none	Obesity
hsa-miR-487b-5p	5.02299	-0.667857	0.337254	-1.98028	0.0476723	0.369064	none	Obesity
hsa-miR-5195-5p	0.751662	-2.29146	1.16977	-1.9589	0.0501243	0.369064	none	Obesity
hsa-miR-548ay-3p	3.29214	-1.10533	0.554701	-1.99266	0.0462984	0.369064	none	Obesity
hsa-miR-548b-3p	0.737179	-2.25989	1.14159	-1.97959	0.0477498	0.369064	none	Obesity
hsa-miR-551b-3p	3.99582	-0.840696	0.428975	-1.95978	0.0500215	0.369064	none	Obesity
hsa-miR-561-5p	3.1765	-1.17783	0.600366	-1.96186	0.0497788	0.369064	none	Obesity
hsa-miR-5697	2.86654	-1.03524	0.526655	-1.96569	0.0493339	0.369064	none	Obesity
hsa-miR-6127	0.769132	-2.77193	1.41543	-1.95837	0.0501868	0.369064	none	Obesity
hsa-miR-620	1.34658	1.87117	0.95036	1.9689	0.0489642	0.369064	none	Obesity
hsa-miR-624-3p	3.56359	-0.824465	0.414252	-1.99025	0.0465632	0.369064	none	Obesity
hsa-miR-6814-5p	0.781423	-2.49939	1.27253	-1.96411	0.049517	0.369064	none	Obesity
hsa-miR-6862-5p	3.96521	-0.754959	0.38086	-1.98225	0.0474514	0.369064	none	Obesity
hsa-miR-769-5p	73.5937	0.348084	0.175569	1.98261	0.0474115	0.369064	none	Obesity
hsa-miR-892b	1.72348	1.49718	0.76	1.96997	0.0488416	0.369064	none	Obesity
hsa_piR_014923/gb/DQ590404/Homo	2.62122	-1.34575	0.679095	-1.98168	0.0475154	0.369064	none	Obesity
hsa-miR-299-3p	0.873667	-2.52489	1.29208	-1.95414	0.0506851	0.370056	none	Obesity
hsa_piR_020326/gb/DQ597916/Homo	27.2077	-0.631742	0.32317	-1.95483	0.0506034	0.370056	none	Obesity
hsa-miR-29b-1-5p	1.66129	1.40264	0.720355	1.94716	0.0515159	0.370068	none	Obesity
hsa-miR-3152-3p	1.00926	-2.29182	1.17741	-1.9465	0.0515952	0.370068	none	Obesity
hsa-miR-3689d	0.742721	-2.26294	1.16197	-1.94751	0.0514738	0.370068	none	Obesity
hsa-miR-4747-3p	0.738628	-2.26311	1.16192	-1.94773	0.0514477	0.370068	none	Obesity
hsa-miR-5687	2.09933	-1.17305	0.601709	-1.94952	0.0512328	0.370068	none	Obesity
hsa-miR-361-3p	287.812	0.342831	0.176382	1.94368	0.0519338	0.37119	none	Obesity
hsa-miR-3135a	0.777294	-2.34676	1.21141	-1.93722	0.0527182	0.372872	none	Obesity
hsa-miR-3683	0.707317	-2.20239	1.13589	-1.93891	0.0525123	0.372872	none	Obesity
hsa-miR-511-5p	1.21646	1.59231	0.821832	1.93752	0.0526819	0.372872	none	Obesity
hsa-miR-1284	2.13596	1.44964	0.749682	1.93368	0.0531526	0.373316	none	Obesity
hsa-miR-33a-5p	19.4856	-0.456645	0.236438	-1.93135	0.0534399	0.373316	none	Obesity
hsa-miR-3652	0.781787	-2.35691	1.22186	-1.92895	0.0537377	0.373316	none	Obesity
hsa-miR-4279	2.66646	-1.14942	0.596234	-1.92779	0.0538807	0.373316	none	Obesity
hsa-miR-4721	2.88112	1.00501	0.519565	1.93432	0.0530736	0.373316	none	Obesity
hsa_piR_020450/gb/DQ598104/Homo	0.680689	-2.60288	1.34955	-1.92871	0.053767	0.373316	none	Obesity
hsa-miR-1236-5p	2.99366	-1.09062	0.571816	-1.90729	0.0564833	0.376254	none	Obesity
hsa-miR-154-3p	0.558058	-2.34172	1.24933	-1.87439	0.060877	0.376254	none	Obesity
hsa-miR-217	0.85531	-2.48932	1.29726	-1.9189	0.0549968	0.376254	none	Obesity
hsa-miR-330-3p	15.0016	0.291857	0.153896	1.89646	0.0578998	0.376254	none	Obesity
hsa-miR-3605-3p	24.4656	-0.298007	0.156322	-1.90637	0.0566019	0.376254	none	Obesity
hsa-miR-371b-3p	1.35413	-2.31896	1.23477	-1.87805	0.060374	0.376254	none	Obesity
hsa-miR-3941	1.09661	-2.42533	1.26637	-1.91518	0.0554697	0.376254	none	Obesity
hsa-miR-4258	1.16441	1.50819	0.801237	1.88232	0.0597923	0.376254	none	Obesity
hsa-miR-4262	3.61341	-1.1441	0.607298	-1.88392	0.059576	0.376254	none	Obesity
hsa-miR-4264	0.740765	-2.42458	1.27616	-1.8999	0.0574465	0.376254	none	Obesity
hsa-miR-4313	0.660753	-2.25372	1.19872	-1.8801	0.0600945	0.376254	none	Obesity
hsa-miR-4495	3.3671	-1.26741	0.660047	-1.92018	0.0548347	0.376254	none	Obesity
hsa-miR-4521	0.849283	-2.32278	1.23614	-1.87905	0.0602373	0.376254	none	Obesity
hsa-miR-4527	0.653126	-2.38759	1.27509	-1.87249	0.061139	0.376254	none	Obesity
hsa-miR-4667-5p	3.00728	-1.09976	0.579736	-1.89701	0.0578268	0.376254	none	Obesity
hsa-miR-4778-3p	1.0406	-2.33558	1.24417	-1.87722	0.0604885	0.376254	none	Obesity
hsa-miR-483-3p	22.4205	0.376159	0.196274	1.9165	0.0553017	0.376254	none	Obesity
hsa-miR-513b-3p	0.971743	-2.22267	1.18612	-1.87391	0.0609431	0.376254	none	Obesity
hsa-miR-514b-5p	0.82901	-2.58304	1.355	-1.90631	0.0566102	0.376254	none	Obesity
hsa-miR-518b	5.09874	-0.843726	0.444629	-1.89759	0.0577495	0.376254	none	Obesity
hsa-miR-600	0.991402	-2.3977	1.25659	-1.90811	0.0563771	0.376254	none	Obesity
hsa-miR-609	19.6564	-1.0909	0.575352	-1.89606	0.0579527	0.376254	none	Obesity
hsa-miR-636	8.20621	-0.427067	0.226218	-1.88786	0.059045	0.376254	none	Obesity
hsa-miR-6722-3p	0.760921	-2.4513	1.2856	-1.90673	0.056555	0.376254	none	Obesity
hsa-miR-6759-3p	0.631415	-2.1902	1.15077	-1.90325	0.0570078	0.376254	none	Obesity
hsa-miR-6778-3p	0.813064	-2.41014	1.2717	-1.89521	0.058065	0.376254	none	Obesity
hsa-miR-6788-5p	4.88694	-0.879135	0.460418	-1.90943	0.0562067	0.376254	none	Obesity
hsa-miR-6791-5p	0.863436	-2.20588	1.16637	-1.89124	0.0585925	0.376254	none	Obesity
hsa-miR-6813-3p	1.66613	1.40414	0.742434	1.89126	0.0585893	0.376254	none	Obesity
hsa-miR-6857-3p	6.65359	-0.654375	0.343442	-1.90535	0.0567351	0.376254	none	Obesity
hsa-miR-7154-5p	2.8245	-1.166	0.61748	-1.88833	0.0589821	0.376254	none	Obesity
hsa-miR-8062	1.20702	-2.28541	1.21155	-1.88635	0.0592481	0.376254	none	Obesity
hsa-miR-8063	0.997829	-2.26785	1.18119	-1.91997	0.0548622	0.376254	none	Obesity
hsa-miR-874-3p	8.03742	0.360341	0.191581	1.88088	0.0599888	0.376254	none	Obesity
hsa-miR-888-3p	0.85004	-2.46021	1.2979	-1.89553	0.0580217	0.376254	none	Obesity
hsa-miR-98-3p	113.654	-0.289764	0.153983	-1.88179	0.0598645	0.376254	none	Obesity
hsa_piR_020500/gb/DQ598190/Homo	5.31588	-0.634299	0.338508	-1.87381	0.0609569	0.376254	none	Obesity
hsa-miR-27a-5p	3.16677	-0.973317	0.521447	-1.86657	0.0619616	0.380168	none	Obesity
hsa-miR-21-3p	21.2478	0.399854	0.215863	1.85235	0.063975	0.38312	none	Obesity
hsa-miR-296-5p	14.4561	0.384855	0.20704	1.85885	0.0630491	0.38312	none	Obesity
hsa-miR-3672	0.856282	-2.18663	1.182	-1.84994	0.0643224	0.38312	none	Obesity
hsa-miR-514a-3p	0.694149	-2.34037	1.26024	-1.85709	0.063299	0.38312	none	Obesity
hsa-miR-571	0.648749	-2.23651	1.20897	-1.84993	0.0643235	0.38312	none	Obesity
hsa-miR-655-3p	0.534836	2.35187	1.26988	1.85204	0.0640201	0.38312	none	Obesity
hsa-miR-6731-5p	3.06357	-1.04103	0.561803	-1.85302	0.063879	0.38312	none	Obesity
hsa-miR-6748-5p	4.37477	0.755498	0.407226	1.85523	0.0635631	0.38312	none	Obesity
hsa-miR-767-3p	0.860347	-2.18599	1.17943	-1.85344	0.0638195	0.38312	none	Obesity
hsa-miR-921	2.58584	-1.15496	0.622467	-1.85546	0.0635304	0.38312	none	Obesity
hsa-miR-185-3p	93.9575	0.266028	0.144346	1.84299	0.0653304	0.383284	none	Obesity
hsa-miR-33b-3p	0.761947	-2.15058	1.16734	-1.84228	0.0654338	0.383284	none	Obesity
hsa-miR-4417	1.70679	-1.58629	0.860995	-1.84239	0.0654179	0.383284	none	Obesity
hsa-miR-4460	0.942616	-2.18037	1.18372	-1.84197	0.06548	0.383284	none	Obesity
hsa-miR-507	1.33757	1.44564	0.7821	1.84841	0.0645433	0.383284	none	Obesity
hsa-miR-6849-3p	0.825912	-2.27596	1.23368	-1.84485	0.0650588	0.383284	none	Obesity
hsa-miR-4472	1.0303	-2.17988	1.18509	-1.83942	0.0658539	0.384368	none	Obesity
hsa-miR-3661	1.12473	-2.31371	1.26134	-1.83433	0.0666047	0.384892	none	Obesity
hsa-miR-4430	2.51062	-1.14173	0.621816	-1.83612	0.0663405	0.384892	none	Obesity
hsa-miR-499a-3p	6.54674	-0.536009	0.2924	-1.83313	0.0667825	0.384892	none	Obesity
hsa-miR-5088-3p	1.04227	1.78435	0.974021	1.83194	0.0669599	0.384892	none	Obesity
hsa-miR-548b-5p	1.14417	-2.19817	1.20043	-1.83116	0.0670773	0.384892	none	Obesity
hsa-miR-6889-5p	1.13501	-2.18919	1.19276	-1.8354	0.0664463	0.384892	none	Obesity
hsa-miR-568	0.89303	-2.24752	1.22915	-1.82851	0.0674729	0.386074	none	Obesity
hsa-miR-760	88.3382	0.343597	0.188207	1.82564	0.0679051	0.387458	none	Obesity
hsa-miR-6773-5p	2.93137	-1.04229	0.571585	-1.82351	0.0682268	0.388207	none	Obesity
hsa-miR-6766-5p	1.83513	-1.4197	0.779346	-1.82165	0.0685076	0.388718	none	Obesity
hsa-miR-1289	0.651399	-2.22535	1.22326	-1.8192	0.0688815	0.388821	none	Obesity
hsa-miR-6879-3p	0.894444	-2.25643	1.24046	-1.81903	0.0689074	0.388821	none	Obesity
hsa-miR-3125	3.85249	-0.770208	0.427423	-1.80198	0.0715486	0.397321	none	Obesity
hsa-miR-4448	4.84659	-0.816086	0.452518	-1.80343	0.0713204	0.397321	none	Obesity
hsa-miR-548av-5p/548k	9.89053	0.301252	0.166751	1.80659	0.0708259	0.397321	none	Obesity
hsa-miR-561-3p	1.29034	-2.23409	1.23995	-1.80175	0.0715841	0.397321	none	Obesity
hsa-miR-7108-5p	0.549002	2.00313	1.1096	1.80528	0.0710304	0.397321	none	Obesity
hsa-miR-890	0.706045	-2.19537	1.21846	-1.80176	0.0715836	0.397321	none	Obesity
hsa_piR_019825/gb/DQ597218/Homo	17.2965	-0.730674	0.407351	-1.79372	0.0728578	0.403292	none	Obesity
hsa-miR-3136-3p	0.963611	-2.21471	1.23569	-1.79228	0.0730885	0.403473	none	Obesity
hsa-let-7a-5p	48.8304	-0.256522	0.143435	-1.78842	0.0737086	0.40365	none	Obesity
hsa-miR-1260a	30.3609	0.245099	0.137085	1.78794	0.0737856	0.40365	none	Obesity
hsa-miR-621	10.0832	-0.415032	0.232231	-1.78715	0.0739134	0.40365	none	Obesity
hsa-miR-6808-5p	1.21201	-2.28488	1.27611	-1.7905	0.073373	0.40365	none	Obesity
hsa-miR-181a-2-3p	108.914	0.258884	0.145178	1.78322	0.074551	0.405124	none	Obesity
hsa-miR-611	1.36315	-1.69303	0.949628	-1.78284	0.0746129	0.405124	none	Obesity
hsa-miR-660-3p	0.767145	-2.16922	1.21743	-1.78181	0.0747798	0.405124	none	Obesity
hsa-miR-876-5p	0.476989	-2.11191	1.18678	-1.77953	0.0751536	0.406069	none	Obesity
hsa-miR-3656	10.1655	0.340539	0.191591	1.77742	0.0754991	0.406856	none	Obesity
hsa-miR-6733-3p	0.817962	-2.41872	1.36182	-1.77609	0.0757176	0.406957	none	Obesity
hsa-miR-4689	0.576835	-2.36742	1.33569	-1.77243	0.0763228	0.409131	none	Obesity
hsa-miR-3928-5p	3.21117	-0.993732	0.561562	-1.76959	0.0767963	0.410588	none	Obesity
hsa-miR-4641	2.49434	-1.05362	0.596219	-1.76716	0.0772011	0.411672	none	Obesity
hsa-miR-6756-3p	16.3775	-0.499643	0.283048	-1.76522	0.0775263	0.412327	none	Obesity
hsa-miR-3927-3p	1.07198	-2.10399	1.19418	-1.76187	0.0780912	0.413315	none	Obesity
hsa-miR-6841-5p	0.760477	-2.16618	1.22959	-1.76171	0.078118	0.413315	none	Obesity
hsa-miR-4659a-3p	0.504368	-2.2022	1.25182	-1.75921	0.0785421	0.414301	none	Obesity
hsa-miR-5195-3p	0.912414	-2.28525	1.30012	-1.75771	0.0787962	0.414301	none	Obesity
hsa-miR-591	0.880267	-2.08576	1.18849	-1.75497	0.0792638	0.414301	none	Obesity
hsa-miR-607	0.957081	-2.20057	1.2534	-1.75568	0.0791429	0.414301	none	Obesity
hsa-miR-7153-3p	0.707543	-2.04161	1.16355	-1.75464	0.0793212	0.414301	none	Obesity
hsa-miR-3692-3p	3.93809	-0.822461	0.469071	-1.75338	0.0795366	0.414363	none	Obesity
hsa-miR-3609	3.54818	-0.976705	0.557924	-1.75061	0.0800138	0.415364	none	Obesity
hsa-miR-421	70.793	-0.248987	0.142383	-1.74871	0.0803404	0.415364	none	Obesity
hsa_piR_010894/gb/DQ584698/Homo	5.06278	-1.48472	0.848789	-1.74923	0.080252	0.415364	none	Obesity
hsa-miR-1249-3p	8.40809	-0.509197	0.291816	-1.74493	0.0809976	0.415597	none	Obesity
hsa-miR-425-5p	4.3666	0.354073	0.202853	1.74547	0.0809039	0.415597	none	Obesity
hsa-miR-7159-3p	0.823982	-2.27858	1.30483	-1.74626	0.0807649	0.415597	none	Obesity
hsa-miR-4303	0.839042	-2.15208	1.23794	-1.73843	0.0821356	0.419785	none	Obesity
hsa-miR-6129	15.3024	-0.290473	0.167139	-1.73791	0.082226	0.419785	none	Obesity
hsa-miR-1262	6.31437	-0.46912	0.271374	-1.72868	0.0838655	0.423053	none	Obesity
hsa-miR-1322	1.0716	-2.08706	1.20798	-1.72772	0.0840376	0.423053	none	Obesity
hsa-miR-3144-5p	0.871925	-2.35914	1.365	-1.72831	0.0839331	0.423053	none	Obesity
hsa-miR-4251	10.3432	-0.940802	0.544568	-1.72761	0.0840576	0.423053	none	Obesity
hsa-miR-4673	4.3088	-0.969912	0.561195	-1.7283	0.0839348	0.423053	none	Obesity
hsa-miR-589-5p	41.5895	0.229955	0.133129	1.72731	0.0841122	0.423053	none	Obesity
hsa-miR-16-5p	231.901	-0.361447	0.210096	-1.72039	0.0853622	0.423094	none	Obesity
hsa-miR-18b-3p	1.13808	-2.19902	1.27957	-1.71855	0.0856956	0.423094	none	Obesity
hsa-miR-296-3p	11.72	0.375666	0.21776	1.72513	0.0845034	0.423094	none	Obesity
hsa-miR-4287	0.70256	-2.32725	1.35452	-1.71813	0.0857728	0.423094	none	Obesity
hsa-miR-5186	4.68131	-1.23912	0.721223	-1.71808	0.0857819	0.423094	none	Obesity
hsa-miR-584-3p	4.49488	-0.790561	0.458867	-1.72285	0.0849149	0.423094	none	Obesity
hsa-miR-6822-5p	0.921278	-2.15435	1.25185	-1.72093	0.0852631	0.423094	none	Obesity
hsa-miR-7111-5p	0.770827	-2.31959	1.34804	-1.72071	0.0853043	0.423094	none	Obesity
hsa-miR-4760-5p	2.29863	-1.03175	0.601339	-1.71575	0.0862084	0.424171	none	Obesity
hsa-miR-6798-5p	0.558698	-2.31971	1.35444	-1.71268	0.0867721	0.425915	none	Obesity
hsa-miR-5197-5p	2.49299	-0.999549	0.584932	-1.70883	0.0874826	0.428371	none	Obesity
hsa-miR-8064	1.7424	-1.33283	0.780563	-1.70752	0.0877254	0.428529	none	Obesity
hsa-miR-6502-5p	0.668878	-1.95963	1.15285	-1.6998	0.089168	0.433497	none	Obesity
hsa-miR-6885-5p	0.980246	-2.10416	1.23715	-1.70081	0.0889792	0.433497	none	Obesity
hsa-miR-1288-3p	0.76342	-2.15978	1.27594	-1.6927	0.0905122	0.434971	none	Obesity
hsa-miR-193a-3p	0.888968	-2.09291	1.23591	-1.69342	0.0903753	0.434971	none	Obesity
hsa-miR-2115-3p	1.08379	-2.26362	1.33991	-1.68938	0.0911472	0.434971	none	Obesity
hsa-miR-3690	0.89544	-2.09706	1.24425	-1.6854	0.091911	0.434971	none	Obesity
hsa-miR-4456	3.36127	-1.10715	0.653666	-1.69375	0.0903129	0.434971	none	Obesity
hsa-miR-4698	0.744806	-1.96683	1.16738	-1.68483	0.0920213	0.434971	none	Obesity
hsa-miR-4794	2.57833	-1.08276	0.642241	-1.68591	0.0918125	0.434971	none	Obesity
hsa-miR-520a-3p	0.946925	-2.03748	1.2064	-1.6889	0.0912392	0.434971	none	Obesity
hsa-miR-6075	0.82947	-2.11642	1.2481	-1.69572	0.0899394	0.434971	none	Obesity
hsa-miR-663b	3.2539	-1.10791	0.655217	-1.69091	0.0908536	0.434971	none	Obesity
hsa-miR-6718-5p	10.299	-0.863254	0.511333	-1.68824	0.0913648	0.434971	none	Obesity
hsa-miR-6848-5p	1.5249	1.31371	0.779757	1.68477	0.0920336	0.434971	none	Obesity
hsa-miR-1915-5p	0.667884	-2.25755	1.34191	-1.68235	0.092501	0.436168	none	Obesity
hsa-miR-567	0.864384	-2.05403	1.22583	-1.67562	0.0938128	0.440522	none	Obesity
hsa-miR-6769a-5p	1.86234	-1.45857	0.870583	-1.67539	0.093857	0.440522	none	Obesity
hsa-miR-506-5p	0.885918	-2.09165	1.25006	-1.67323	0.0942811	0.441496	none	Obesity
hsa-miR-34b-3p	2.85404	-0.950332	0.56955	-1.66857	0.0952036	0.444793	none	Obesity
hsa-miR-4656	1.4754	-1.27159	0.763105	-1.66634	0.0956461	0.445838	none	Obesity
hsa-miR-26a-2-3p	13.0456	-0.360271	0.216857	-1.66133	0.0966469	0.449474	none	Obesity
hsa-miR-1471	1.39222	-1.44101	0.869298	-1.65767	0.0973845	0.449824	none	Obesity
hsa-miR-5087	3.54035	-0.796671	0.480031	-1.65963	0.0969898	0.449824	none	Obesity
hsa-miR-7108-3p	6.06317	-0.644655	0.38871	-1.65845	0.0972271	0.449824	none	Obesity
hsa-miR-643	5.5973	-0.487107	0.294778	-1.65246	0.0984417	0.45312	none	Obesity
hsa-miR-7844-5p	0.967204	-2.06938	1.25268	-1.65196	0.0985431	0.45312	none	Obesity
hsa-miR-4254	20.4915	-0.544734	0.330543	-1.648	0.099353	0.455815	none	Obesity
hsa-miR-1243	3.74386	-0.787979	0.479036	-1.64493	0.0999851	0.456466	none	Obesity
hsa-miR-342-5p	28.1023	0.32126	0.195538	1.64296	0.100391	0.456466	none	Obesity
hsa-miR-7153-5p	0.685046	-1.99984	1.21709	-1.64313	0.100356	0.456466	none	Obesity
hsa-miR-8071	11.6509	-0.645532	0.392356	-1.64527	0.0999138	0.456466	none	Obesity
hsa-miR-3153	1.5984	-1.50978	0.923132	-1.6355	0.101945	0.457403	none	Obesity
hsa-miR-4284	4.07213	0.721502	0.44104	1.63591	0.101858	0.457403	none	Obesity
hsa-miR-4704-5p	0.714313	-2.07863	1.26962	-1.6372	0.101589	0.457403	none	Obesity
hsa-miR-5704	1.04544	-2.05345	1.25548	-1.63559	0.101926	0.457403	none	Obesity
hsa-miR-6128	1.08282	-1.96028	1.19785	-1.6365	0.101735	0.457403	none	Obesity
hsa-miR-8059	21.2561	-0.6373	0.388658	-1.63974	0.101059	0.457403	none	Obesity
hsa-miR-4798-5p	0.703448	-1.89334	1.16002	-1.63216	0.102646	0.459539	none	Obesity
hsa-miR-4638-3p	2.6204	-0.967088	0.59419	-1.62757	0.103616	0.462861	none	Obesity
hsa-miR-449a	7.69512	-0.416773	0.256267	-1.62632	0.103881	0.463033	none	Obesity
hsa-let-7e-3p	3.61889	-0.736436	0.46097	-1.59758	0.110137	0.464941	none	Obesity
hsa-miR-1296-5p	14.4473	0.296042	0.183593	1.61249	0.106856	0.464941	none	Obesity
hsa-miR-139-3p	262.333	0.307468	0.191387	1.60652	0.108159	0.464941	none	Obesity
hsa-miR-191-3p	71.332	0.229364	0.144172	1.5909	0.111633	0.464941	none	Obesity
hsa-miR-202-3p	3.46834	-0.997285	0.626053	-1.59297	0.111167	0.464941	none	Obesity
hsa-miR-20a-3p	5.79059	-0.349868	0.219753	-1.5921	0.111362	0.464941	none	Obesity
hsa-miR-214-5p	3.71637	0.568086	0.355805	1.59662	0.11035	0.464941	none	Obesity
hsa-miR-2467-5p	0.641663	-2.04029	1.27175	-1.60432	0.108645	0.464941	none	Obesity
hsa-miR-2861	1.37177	-1.37881	0.851513	-1.61925	0.105394	0.464941	none	Obesity
hsa-miR-3144-3p	3.66135	-0.916793	0.565182	-1.62212	0.104778	0.464941	none	Obesity
hsa-miR-3162-5p	3.36271	-0.874167	0.548075	-1.59498	0.110717	0.464941	none	Obesity
hsa-miR-335-3p	62.6827	0.307967	0.190827	1.61385	0.106559	0.464941	none	Obesity
hsa-miR-383-5p	6.6964	-0.539544	0.338795	-1.59254	0.111264	0.464941	none	Obesity
hsa-miR-4317	17.9601	0.206293	0.128118	1.61018	0.107358	0.464941	none	Obesity
hsa-miR-4513	1.45826	-1.19049	0.747807	-1.59198	0.111389	0.464941	none	Obesity
hsa-miR-4674	0.544082	-2.29063	1.43475	-1.59654	0.110369	0.464941	none	Obesity
hsa-miR-4703-3p	0.651591	-1.92464	1.20698	-1.5946	0.110802	0.464941	none	Obesity
hsa-miR-501-5p	11.1875	0.315323	0.197997	1.59256	0.111259	0.464941	none	Obesity
hsa-miR-512-5p	0.589634	-2.08005	1.286	-1.61745	0.105781	0.464941	none	Obesity
hsa-miR-5187-3p	4.16357	-0.684873	0.429949	-1.59292	0.111179	0.464941	none	Obesity
hsa-miR-548v	0.527834	-2.25455	1.41799	-1.58997	0.111842	0.464941	none	Obesity
hsa-miR-550a-3-5p	0.560266	-2.02387	1.26843	-1.59557	0.110585	0.464941	none	Obesity
hsa-miR-6071	0.844815	-1.87423	1.17042	-1.60133	0.109304	0.464941	none	Obesity
hsa-miR-6078	0.814568	-2.10479	1.30398	-1.61413	0.1065	0.464941	none	Obesity
hsa-miR-670-3p	0.807739	-2.09163	1.29607	-1.61382	0.106567	0.464941	none	Obesity
hsa-miR-6750-3p	0.644686	-2.19886	1.35758	-1.61969	0.105299	0.464941	none	Obesity
hsa-miR-6842-5p	2.03757	-1.26036	0.792196	-1.59097	0.111617	0.464941	none	Obesity
hsa-miR-6893-5p	0.560667	-2.16893	1.34157	-1.61672	0.10594	0.464941	none	Obesity
hsa-miR-7157-3p	1.44721	-1.37744	0.853183	-1.61447	0.106426	0.464941	none	Obesity
hsa-miR-8066	11.2134	-0.678258	0.421558	-1.60893	0.107632	0.464941	none	Obesity
hsa-miR-8072	7.36898	-0.448055	0.280768	-1.59582	0.110529	0.464941	none	Obesity
hsa-miR-8080	0.6336	-2.03856	1.27038	-1.60468	0.108564	0.464941	none	Obesity
hsa_piR_001311/gb/DQ571812/Homo	4.9218	-0.830489	0.516443	-1.60809	0.107815	0.464941	none	Obesity
hsa-miR-4328	0.512789	-1.90179	1.19822	-1.58718	0.112472	0.46603	none	Obesity
hsa-miR-4500	5.44178	-0.663501	0.418191	-1.5866	0.112604	0.46603	none	Obesity
hsa-miR-515-5p	0.550124	-1.99886	1.26049	-1.58578	0.11279	0.46603	none	Obesity
hsa-miR-503-3p	1.0149	-1.99746	1.26227	-1.58243	0.113551	0.466338	none	Obesity
hsa-miR-6740-5p	0.535464	-2.26451	1.42967	-1.58394	0.113208	0.466338	none	Obesity
hsa-miR-6792-3p	4.42695	-0.724317	0.457464	-1.58333	0.113346	0.466338	none	Obesity
hsa-miR-4680-3p	0.433304	2.34621	1.48528	1.57964	0.114189	0.468012	none	Obesity
hsa-miR-130a-5p	0.75457	-1.83749	1.16988	-1.57067	0.116259	0.469882	none	Obesity
hsa-miR-342-3p	4.03341	0.345004	0.219598	1.57107	0.116167	0.469882	none	Obesity
hsa-miR-4650-5p	4.13713	-0.735055	0.466414	-1.57597	0.115033	0.469882	none	Obesity
hsa-miR-6716-5p	2.96658	-0.909821	0.577601	-1.57517	0.115217	0.469882	none	Obesity
hsa-miR-6728-3p	1.45477	-1.63473	1.03891	-1.5735	0.115603	0.469882	none	Obesity
hsa_piR_000775/gb/DQ570968/Homo	0.791904	1.7954	1.14174	1.57251	0.115833	0.469882	none	Obesity
hsa_piR_015249/gb/DQ590830/Homo	10.5278	0.256012	0.162841	1.57216	0.115913	0.469882	none	Obesity
hsa-miR-3197	0.68309	-2.13658	1.36401	-1.56639	0.117257	0.472041	none	Obesity
hsa-miR-412-5p	5.99363	-0.721734	0.460701	-1.5666	0.117209	0.472041	none	Obesity
hsa-miR-551a	1.82191	-1.21778	0.778055	-1.56516	0.117545	0.472267	none	Obesity
hsa-miR-4699-5p	0.545603	-1.97896	1.26555	-1.56372	0.117883	0.472694	none	Obesity
hsa-miR-6838-5p	0.770147	-2.01912	1.29261	-1.56205	0.118277	0.473341	none	Obesity
hsa-miR-1178-5p	0.747829	-2.1287	1.36724	-1.55693	0.119487	0.47631	none	Obesity
hsa-miR-497-5p	11.0599	0.296476	0.190311	1.55785	0.119269	0.47631	none	Obesity
hsa-miR-216a-5p	3.77709	-0.964884	0.621464	-1.5526	0.120519	0.476695	none	Obesity
hsa-miR-299-5p	8.64391	-0.342372	0.220932	-1.54967	0.121221	0.476695	none	Obesity
hsa-miR-380-3p	0.627588	-1.87318	1.20537	-1.55404	0.120176	0.476695	none	Obesity
hsa-miR-4732-3p	125.578	-0.372416	0.240073	-1.55126	0.120838	0.476695	none	Obesity
hsa-miR-4765	0.83426	-1.83255	1.1819	-1.55051	0.12102	0.476695	none	Obesity
hsa-miR-501-3p	59.5964	0.276465	0.178333	1.55028	0.121075	0.476695	none	Obesity
hsa-miR-583	0.764001	-2.00551	1.29207	-1.55217	0.120622	0.476695	none	Obesity
hsa-miR-3168	13.6783	-0.63802	0.412319	-1.54739	0.121768	0.477029	none	Obesity
hsa-miR-323a-5p	1.21613	1.20242	0.777076	1.54737	0.121775	0.477029	none	Obesity
hsa-miR-4428	0.578039	-2.06186	1.33398	-1.54565	0.12219	0.477736	none	Obesity
hsa-miR-208a-5p	0.7056	-1.88403	1.22251	-1.54111	0.123289	0.480556	none	Obesity
hsa-miR-224-3p	0.565693	-2.19379	1.42559	-1.53887	0.123836	0.480556	none	Obesity
hsa-miR-4803	3.7636	-0.906602	0.589164	-1.53879	0.123855	0.480556	none	Obesity
hsa_piR_008113/gb/DQ581032/Homo	12.6812	-0.254966	0.165645	-1.53924	0.123747	0.480556	none	Obesity
hsa-miR-222-3p	350.728	0.371005	0.241412	1.53681	0.12434	0.481524	none	Obesity
hsa-miR-18a-5p	42.2776	-0.360487	0.234748	-1.53564	0.124628	0.481721	none	Obesity
hsa-miR-6856-3p	2.51547	-0.846987	0.552933	-1.53181	0.12557	0.483529	none	Obesity
hsa_piR_004721/gb/DQ576479/Homo	20.4362	-0.576398	0.376253	-1.53194	0.125537	0.483529	none	Obesity
hsa-miR-1-3p	191.814	0.604235	0.395408	1.52813	0.126481	0.483562	none	Obesity
hsa-miR-3928-3p	12.4525	0.234092	0.15316	1.52841	0.12641	0.483562	none	Obesity
hsa-miR-4434	1.35983	-1.51444	0.992359	-1.5261	0.126985	0.483562	none	Obesity
hsa-miR-4470	0.857716	-1.89447	1.24047	-1.52722	0.126707	0.483562	none	Obesity
hsa-miR-487a-3p	1.96515	-1.24653	0.814765	-1.52993	0.126035	0.483562	none	Obesity
hsa-miR-6769b-5p	1.48143	-1.11217	0.7288	-1.52603	0.127003	0.483562	none	Obesity
hsa-miR-1911-3p	4.01062	-0.800473	0.526121	-1.52146	0.128144	0.485053	none	Obesity
hsa-miR-197-3p	165.944	0.197127	0.129876	1.51781	0.129062	0.485053	none	Obesity
hsa-miR-302d-5p	1.41779	-1.43011	0.941265	-1.51934	0.128676	0.485053	none	Obesity
hsa-miR-4695-3p	0.939337	-1.88681	1.23977	-1.5219	0.128034	0.485053	none	Obesity
hsa-miR-4762-3p	0.775357	-1.87368	1.23334	-1.51919	0.128714	0.485053	none	Obesity
hsa-miR-6778-5p	0.87179	-1.89802	1.24838	-1.52039	0.128413	0.485053	none	Obesity
hsa_piR_016946/gb/DQ593358/Homo	21.8908	0.370994	0.244285	1.51869	0.128841	0.485053	none	Obesity
hsa-miR-3189-3p	1.90963	-1.23309	0.813461	-1.51586	0.129556	0.486013	none	Obesity
hsa-miR-4709-3p	0.608574	-1.82572	1.20626	-1.51354	0.130142	0.487316	none	Obesity
hsa_piR_005799/gb/DQ577967/Homo	0.952767	1.76633	1.16775	1.5126	0.130382	0.487317	none	Obesity
hsa_piR_018849/gb/DQ595899/Homo	137.276	-0.326189	0.215863	-1.51109	0.130765	0.487855	none	Obesity
hsa-miR-122-3p	5.79269	0.625424	0.41517	1.50643	0.131957	0.490117	none	Obesity
hsa-miR-7107-5p	15.5351	-0.466994	0.310067	-1.50611	0.13204	0.490117	none	Obesity
hsa_piR_021032/gb/DQ598918/Homo	4.92582	-0.618412	0.41066	-1.5059	0.132093	0.490117	none	Obesity
hsa-miR-1226-5p	0.67776	-1.82659	1.21667	-1.5013	0.133278	0.490849	none	Obesity
hsa-miR-127-3p	289.431	0.842914	0.574981	1.46599	0.142652	0.490849	none	Obesity
hsa-miR-1537-5p	0.784114	-1.90319	1.29485	-1.46981	0.141614	0.490849	none	Obesity
hsa-miR-2114-3p	0.622379	-2.00704	1.35325	-1.48312	0.138041	0.490849	none	Obesity
hsa-miR-214-3p	0.522397	2.01608	1.37162	1.46986	0.141601	0.490849	none	Obesity
hsa-miR-25-3p	9.117	-0.267495	0.180923	-1.4785	0.139273	0.490849	none	Obesity
hsa-miR-3158-3p	1.23047	-1.83396	1.22502	-1.49709	0.134371	0.490849	none	Obesity
hsa-miR-329-3p	15.7564	-0.325803	0.219593	-1.48367	0.137897	0.490849	none	Obesity
hsa-miR-329-5p	14.4583	-0.265558	0.180624	-1.47023	0.141499	0.490849	none	Obesity
hsa-miR-33b-5p	0.712916	-1.90252	1.29039	-1.47438	0.14038	0.490849	none	Obesity
hsa-miR-3605-5p	4.69248	-0.599381	0.40143	-1.49311	0.135408	0.490849	none	Obesity
hsa-miR-3667-3p	1.88468	-1.20635	0.822006	-1.46757	0.14222	0.490849	none	Obesity
hsa-miR-3682-3p	3.11673	-0.771471	0.524682	-1.47036	0.141465	0.490849	none	Obesity
hsa-miR-3684	0.924742	-1.85188	1.24715	-1.48489	0.137574	0.490849	none	Obesity
hsa-miR-373-3p	0.755624	-1.84554	1.23641	-1.49266	0.135526	0.490849	none	Obesity
hsa-miR-4312	1.15334	-1.88449	1.26321	-1.49183	0.135744	0.490849	none	Obesity
hsa-miR-4422	0.588947	1.75912	1.1728	1.49994	0.13363	0.490849	none	Obesity
hsa-miR-4474-3p	0.767374	-1.7116	1.16726	-1.46635	0.142553	0.490849	none	Obesity
hsa-miR-4508	10.235	0.360123	0.240358	1.49828	0.134062	0.490849	none	Obesity
hsa-miR-4654	3.89902	-0.623117	0.421588	-1.47802	0.139402	0.490849	none	Obesity
hsa-miR-4670-3p	4.10741	-0.918513	0.624946	-1.46975	0.14163	0.490849	none	Obesity
hsa-miR-4677-3p	7.41235	-0.308835	0.206472	-1.49577	0.134713	0.490849	none	Obesity
hsa-miR-4685-3p	2.48911	0.739074	0.503218	1.4687	0.141915	0.490849	none	Obesity
hsa-miR-4791	0.723647	-1.92818	1.28903	-1.49584	0.134695	0.490849	none	Obesity
hsa-miR-542-5p	7.22417	-0.326933	0.218146	-1.49869	0.133953	0.490849	none	Obesity
hsa-miR-544a	0.7518	-1.83462	1.23385	-1.4869	0.13704	0.490849	none	Obesity
hsa-miR-545-5p	4.64426	-0.744658	0.502893	-1.48075	0.138674	0.490849	none	Obesity
hsa-miR-548z	24.4706	0.274648	0.185673	1.4792	0.139086	0.490849	none	Obesity
hsa-miR-5701	4.77627	0.484292	0.327022	1.48092	0.138628	0.490849	none	Obesity
hsa-miR-6068	2.77756	-0.710113	0.47246	-1.50301	0.132836	0.490849	none	Obesity
hsa-miR-631	0.898297	-1.80827	1.2237	-1.47771	0.139487	0.490849	none	Obesity
hsa-miR-661	0.441393	1.89648	1.28494	1.47593	0.139964	0.490849	none	Obesity
hsa-miR-6728-5p	6.98937	-0.522798	0.351896	-1.48566	0.137368	0.490849	none	Obesity
hsa-miR-6783-3p	5.45218	-0.488842	0.326521	-1.49712	0.134361	0.490849	none	Obesity
hsa-miR-6792-5p	0.693915	-1.84323	1.24896	-1.47581	0.139995	0.490849	none	Obesity
hsa-miR-6818-3p	2.1666	-1.1373	0.769497	-1.47798	0.139413	0.490849	none	Obesity
hsa-miR-6819-3p	0.939882	-1.8784	1.26428	-1.48575	0.137346	0.490849	none	Obesity
hsa-miR-6821-3p	5.44964	-0.731716	0.498809	-1.46693	0.142396	0.490849	none	Obesity
hsa-miR-6853-5p	0.79098	-1.75253	1.1769	-1.4891	0.136461	0.490849	none	Obesity
hsa-miR-6890-3p	0.446569	-1.86765	1.26093	-1.48117	0.138562	0.490849	none	Obesity
hsa-miR-8054	1.6256	-1.25365	0.852778	-1.47008	0.141539	0.490849	none	Obesity
hsa-miR-891b	0.812879	-1.95022	1.30659	-1.4926	0.135543	0.490849	none	Obesity
hsa-miR-92a-2-5p	0.611275	2.31004	1.57141	1.47004	0.14155	0.490849	none	Obesity
hsa-miR-1207-5p	0.909942	-1.83055	1.25065	-1.46368	0.143281	0.491371	none	Obesity
hsa-miR-96-5p	66.2306	0.418059	0.285626	1.46366	0.143286	0.491371	none	Obesity
hsa-miR-6823-5p	6.40092	-0.627896	0.429385	-1.46232	0.143655	0.491806	none	Obesity
hsa-miR-369-5p	59.6955	-0.410197	0.281858	-1.45533	0.145577	0.494496	none	Obesity
hsa-miR-4290	5.86006	-0.683752	0.469915	-1.45505	0.145654	0.494496	none	Obesity
hsa-miR-5688	0.626381	-1.85726	1.27547	-1.45614	0.145355	0.494496	none	Obesity
hsa-miR-6086	0.8712	-1.91772	1.31676	-1.45639	0.145285	0.494496	none	Obesity
hsa-miR-766-3p	33.7659	0.281332	0.19293	1.4582	0.144784	0.494496	none	Obesity
hsa-miR-7158-3p	0.780375	-1.89	1.30296	-1.45055	0.146905	0.497912	none	Obesity
hsa-miR-1180-5p	4.55646	-0.769956	0.532644	-1.44554	0.148307	0.498518	none	Obesity
hsa-miR-1185-1-3p	17.0661	-0.424443	0.293228	-1.44749	0.147761	0.498518	none	Obesity
hsa-miR-4651	2.68778	-0.886148	0.612924	-1.44577	0.148241	0.498518	none	Obesity
hsa-miR-4746-3p	1.17188	-1.12287	0.775126	-1.44862	0.147442	0.498518	none	Obesity
hsa-miR-6843-3p	8.55642	0.273714	0.189136	1.44718	0.147848	0.498518	none	Obesity
hsa-miR-338-5p	2.68835	-0.762828	0.528222	-1.44414	0.148699	0.499012	none	Obesity
hsa-miR-3622b-3p	0.754147	-1.68159	1.17199	-1.43482	0.151339	0.500011	none	Obesity
hsa-miR-4438	2.36656	-0.895822	0.624584	-1.43427	0.151495	0.500011	none	Obesity
hsa-miR-4488	2.57085	-0.95193	0.663876	-1.4339	0.151601	0.500011	none	Obesity
hsa-miR-4775	0.847492	-1.721	1.19687	-1.43792	0.150457	0.500011	none	Obesity
hsa-miR-5580-3p	0.716893	-1.76501	1.22609	-1.43954	0.149998	0.500011	none	Obesity
hsa-miR-5689	0.814321	-1.7954	1.2524	-1.43357	0.151695	0.500011	none	Obesity
hsa-miR-5698	8.77294	-0.371561	0.259132	-1.43387	0.15161	0.500011	none	Obesity
hsa-miR-6808-3p	0.561393	-2.33661	1.62793	-1.43533	0.151194	0.500011	none	Obesity
hsa-miR-6854-5p	0.849166	-1.87593	1.3028	-1.43993	0.149889	0.500011	none	Obesity
hsa-miR-6892-3p	2.91461	-0.820808	0.572211	-1.43445	0.151444	0.500011	none	Obesity
hsa_piR_001101/gb/DQ571419/Homo	0.43783	-2.00768	1.40049	-1.43356	0.151697	0.500011	none	Obesity
hsa-miR-1260b	71.9236	0.199954	0.139934	1.42892	0.153028	0.501746	none	Obesity
hsa-miR-1470	0.545448	2.06968	1.4499	1.42746	0.153448	0.501746	none	Obesity
hsa-miR-4321	6.43045	-0.661175	0.463011	-1.42799	0.153294	0.501746	none	Obesity
hsa-miR-513c-5p	0.373368	1.83418	1.28495	1.42743	0.153455	0.501746	none	Obesity
hsa-miR-6886-3p	6.0836	-0.604408	0.42272	-1.42981	0.152772	0.501746	none	Obesity
hsa-miR-4496	3.08598	-0.847136	0.594847	-1.42413	0.15441	0.50245	none	Obesity
hsa-miR-6727-3p	18.4973	-0.319192	0.224106	-1.42429	0.154362	0.50245	none	Obesity
hsa_piR_020829/gb/DQ598677/Homo	28.9557	-0.437112	0.306914	-1.42422	0.154384	0.50245	none	Obesity
hsa-miR-103a-2-5p	4.40838	-0.855666	0.602691	-1.41974	0.155683	0.502868	none	Obesity
hsa-miR-3613-5p	217.788	-0.34678	0.244317	-1.41938	0.155788	0.502868	none	Obesity
hsa-miR-4454	67.5885	0.235134	0.165826	1.41796	0.156203	0.502868	none	Obesity
hsa-miR-4800-5p	5.22698	-0.573441	0.403781	-1.42018	0.155556	0.502868	none	Obesity
hsa-miR-5708	0.908018	-1.18653	0.835573	-1.42002	0.1556	0.502868	none	Obesity
hsa-miR-6794-3p	16.1849	-0.480553	0.338766	-1.41854	0.156033	0.502868	none	Obesity
hsa-miR-939-5p	2.01298	1.11741	0.788165	1.41774	0.156267	0.502868	none	Obesity
hsa-miR-4756-3p	0.617299	-1.81954	1.28551	-1.41543	0.156943	0.502876	none	Obesity
hsa-miR-508-3p	1.48944	-1.75934	1.24228	-1.41622	0.156712	0.502876	none	Obesity
hsa-miR-642b-5p	0.363378	2.08477	1.47313	1.4152	0.15701	0.502876	none	Obesity
hsa-miR-4452	0.716109	-1.76412	1.24766	-1.41394	0.15738	0.503269	none	Obesity
hsa-miR-1251-3p	0.643717	-1.72866	1.22412	-1.41217	0.157901	0.504144	none	Obesity
hsa-miR-378a-5p	7.72758	0.28061	0.198995	1.41014	0.1585	0.505264	none	Obesity
hsa-let-7g-3p	3.52111	-0.60232	0.428233	-1.40652	0.159568	0.507876	none	Obesity
hsa-miR-196b-5p	174.234	-0.255131	0.181617	-1.40477	0.16009	0.507948	none	Obesity
hsa-miR-6774-3p	1.00139	1.27334	0.906263	1.40504	0.160009	0.507948	none	Obesity
hsa-miR-15b-3p	110.247	-0.264242	0.188389	-1.40264	0.160726	0.509173	none	Obesity
hsa-miR-3122	3.85702	-0.621283	0.443554	-1.40069	0.161306	0.510142	none	Obesity
hsa-miR-433-5p	0.620552	-1.69899	1.21664	-1.39646	0.162575	0.510142	none	Obesity
hsa-miR-4732-5p	138.694	-0.308533	0.220444	-1.3996	0.161634	0.510142	none	Obesity
hsa-miR-4786-5p	2.86218	-0.715081	0.512177	-1.39616	0.162667	0.510142	none	Obesity
hsa-miR-5000-5p	2.65649	-0.931038	0.667044	-1.39577	0.162785	0.510142	none	Obesity
hsa-miR-6746-3p	2.1845	-1.20586	0.862442	-1.3982	0.162054	0.510142	none	Obesity
hsa-miR-6760-3p	4.3381	-0.646774	0.462964	-1.39703	0.162405	0.510142	none	Obesity
hsa-miR-1264	0.594878	-1.779	1.27845	-1.39153	0.164066	0.512902	none	Obesity
hsa-miR-3190-3p	4.66631	-0.829569	0.596329	-1.39113	0.164187	0.512902	none	Obesity
hsa-miR-6866-5p	0.942927	-1.74651	1.2566	-1.38987	0.164569	0.512902	none	Obesity
hsa_piR_009295/gb/DQ582567/Homo	1.13963	-1.52583	1.09809	-1.38953	0.164673	0.512902	none	Obesity
hsa-miR-889-3p	25.8395	-0.324699	0.234168	-1.3866	0.165562	0.514886	none	Obesity
hsa-miR-4665-3p	3.67848	-0.715952	0.518	-1.38215	0.166927	0.51755	none	Obesity
hsa-miR-579-3p	0.608657	-1.6767	1.21291	-1.38238	0.166854	0.51755	none	Obesity
hsa-miR-138-2-3p	7.56105	-0.398712	0.288662	-1.38124	0.167205	0.517625	none	Obesity
hsa-miR-4804-3p	5.48333	-0.569265	0.412844	-1.37889	0.167929	0.518291	none	Obesity
hsa-miR-6761-3p	0.772124	-1.70588	1.23654	-1.37956	0.167723	0.518291	none	Obesity
hsa-miR-6781-5p	3.49355	-0.686859	0.498655	-1.37742	0.168381	0.518899	none	Obesity
hsa-miR-4696	0.477354	-1.95728	1.4238	-1.37469	0.169228	0.52072	none	Obesity
hsa-miR-3171	0.538991	-1.64939	1.20153	-1.37274	0.169832	0.521791	none	Obesity
hsa-miR-362-3p	2.94085	-0.809118	0.591088	-1.36886	0.171042	0.524719	none	Obesity
hsa-miR-1266-5p	11.0729	-0.414743	0.303675	-1.36575	0.172018	0.525819	none	Obesity
hsa-miR-6508-5p	0.615639	-1.83982	1.34761	-1.36525	0.172175	0.525819	none	Obesity
hsa-miR-876-3p	0.475274	-1.94712	1.42569	-1.36573	0.172023	0.525819	none	Obesity
hsa-miR-105-3p	1.01403	-1.66902	1.22399	-1.36359	0.172697	0.525834	none	Obesity
hsa-miR-4724-5p	0.843126	-1.70977	1.25339	-1.36411	0.172531	0.525834	none	Obesity
hsa-miR-4263	0.46485	-1.73092	1.27082	-1.36205	0.173182	0.526526	none	Obesity
hsa-miR-1182	1.62342	0.981218	0.721008	1.3609	0.173546	0.526846	none	Obesity
hsa-miR-3972	7.28666	-0.461573	0.339383	-1.36004	0.173818	0.526887	none	Obesity
hsa-miR-138-5p	2.18694	-1.05733	0.781774	-1.35248	0.176222	0.527888	none	Obesity
hsa-miR-376b-3p	8.21408	-0.416387	0.306821	-1.3571	0.174749	0.527888	none	Obesity
hsa-miR-3911	4.07864	-0.518692	0.383333	-1.35311	0.17602	0.527888	none	Obesity
hsa-miR-4707-5p	8.29137	-0.419812	0.310289	-1.35297	0.176065	0.527888	none	Obesity
hsa-miR-487b-3p	54.2785	-0.356057	0.26312	-1.35321	0.175988	0.527888	none	Obesity
hsa-miR-6764-5p	6.74901	-0.264716	0.195684	-1.35277	0.176129	0.527888	none	Obesity
hsa-miR-6780b-3p	5.43806	-0.470769	0.347746	-1.35377	0.175809	0.527888	none	Obesity
hsa-miR-764	5.22051	-0.506068	0.373669	-1.35432	0.175634	0.527888	none	Obesity
hsa-miR-2116-3p	5.65499	-0.335917	0.249289	-1.3475	0.177819	0.529602	none	Obesity
hsa-miR-3191-3p	4.98293	-0.55245	0.410935	-1.34437	0.178828	0.529602	none	Obesity
hsa-miR-4785	5.37204	-0.571753	0.424758	-1.34607	0.178281	0.529602	none	Obesity
hsa-miR-6134	18.9924	-0.249621	0.185488	-1.34575	0.178382	0.529602	none	Obesity
hsa-miR-6506-5p	0.669293	-1.64742	1.2254	-1.34439	0.178822	0.529602	none	Obesity
hsa-miR-6817-3p	60.874	-0.630197	0.468817	-1.34423	0.178874	0.529602	none	Obesity
hsa-miR-6884-5p	8.8265	-0.361557	0.268541	-1.34638	0.178181	0.529602	none	Obesity
hsa-miR-765	10.0284	-0.440142	0.32739	-1.3444	0.17882	0.529602	none	Obesity
hsa-miR-4796-3p	3.08399	0.731428	0.545835	1.34002	0.180239	0.531656	none	Obesity
hsa-miR-485-3p	229.289	-0.41932	0.313001	-1.33968	0.180351	0.531656	none	Obesity
hsa-miR-6889-3p	0.565809	-1.71272	1.27773	-1.34044	0.180101	0.531656	none	Obesity
hsa-miR-578	1.66352	-1.10151	0.823859	-1.33701	0.18122	0.533448	none	Obesity
hsa-miR-1261	0.82858	-1.66725	1.25443	-1.32909	0.183819	0.537215	none	Obesity
hsa-miR-4285	0.590437	-1.60865	1.21002	-1.32944	0.183704	0.537215	none	Obesity
hsa-miR-4691-3p	0.696342	-1.55325	1.16668	-1.33134	0.183077	0.537215	none	Obesity
hsa-miR-630	1.5967	-1.07064	0.805048	-1.32991	0.183547	0.537215	none	Obesity
hsa-miR-6803-5p	4.34862	-0.627253	0.471069	-1.33155	0.183007	0.537215	none	Obesity
hsa-miR-6811-3p	0.442054	-2.02103	1.52207	-1.32782	0.184238	0.537669	none	Obesity
hsa-miR-138-1-3p	5.68779	-0.489145	0.37254	-1.313	0.189184	0.538547	none	Obesity
hsa-miR-195-5p	16.3568	0.867483	0.661096	1.31219	0.189456	0.538547	none	Obesity
hsa-miR-302b-5p	0.73387	-1.79945	1.3636	-1.31963	0.186958	0.538547	none	Obesity
hsa-miR-3147	6.70466	-0.414621	0.314168	-1.31974	0.186921	0.538547	none	Obesity
hsa-miR-4329	1.7154	-1.14148	0.866317	-1.31763	0.187629	0.538547	none	Obesity
hsa-miR-4502	0.452832	-2.03152	1.53609	-1.32252	0.185994	0.538547	none	Obesity
hsa-miR-4679	5.04911	-0.664947	0.506057	-1.31398	0.188854	0.538547	none	Obesity
hsa-miR-4720-3p	0.562391	-1.71131	1.2938	-1.3227	0.185937	0.538547	none	Obesity
hsa-miR-5585-5p	2.04154	-1.05176	0.801798	-1.31175	0.189605	0.538547	none	Obesity
hsa-miR-6084	1.97361	-1.05232	0.802626	-1.31109	0.189827	0.538547	none	Obesity
hsa-miR-642a-3p	0.589769	1.57346	1.19599	1.31562	0.188302	0.538547	none	Obesity
hsa-miR-6500-5p	0.734435	-1.80107	1.3642	-1.32024	0.186754	0.538547	none	Obesity
hsa-miR-6513-3p	11.0133	-0.233658	0.176614	-1.32299	0.18584	0.538547	none	Obesity
hsa-miR-6716-3p	8.8438	-0.372615	0.283297	-1.31528	0.188415	0.538547	none	Obesity
hsa-miR-6800-3p	3.79632	-0.506899	0.382344	-1.32577	0.184917	0.538547	none	Obesity
hsa-miR-6842-3p	17.1485	0.214457	0.162775	1.31751	0.187668	0.538547	none	Obesity
hsa-miR-7976	131.317	-0.719116	0.548421	-1.31125	0.189774	0.538547	none	Obesity
hsa-miR-873-5p	6.18514	-0.383379	0.290247	-1.32087	0.186544	0.538547	none	Obesity
hsa_piR_008488/gb/DQ581533/Homo	28.3943	-0.743956	0.566786	-1.31259	0.189322	0.538547	none	Obesity
hsa_piR_015026/gb/DQ590548/Homo	4.85367	-0.586641	0.447372	-1.31131	0.189754	0.538547	none	Obesity
hsa-miR-376c-3p	29.8389	-0.35535	0.271951	-1.30667	0.191325	0.540539	none	Obesity
hsa-miR-6079	1.58018	-1.08288	0.827755	-1.30821	0.190801	0.540539	none	Obesity
hsa-miR-6795-3p	0.571491	-1.57032	1.20164	-1.30681	0.191277	0.540539	none	Obesity
hsa-miR-6869-5p	1.69483	-1.04211	0.801113	-1.30083	0.193317	0.545411	none	Obesity
hsa-miR-4286	31.1177	0.210804	0.162506	1.29721	0.194559	0.547341	none	Obesity
hsa-miR-6809-5p	8.14138	-0.450995	0.347859	-1.29649	0.194807	0.547341	none	Obesity
hsa-miR-7845-5p	4.18229	-0.523064	0.403009	-1.29789	0.194323	0.547341	none	Obesity
hsa-miR-3200-3p	7.58304	-0.405713	0.314354	-1.29062	0.196834	0.550826	none	Obesity
hsa-miR-379-5p	260.715	-0.398071	0.308813	-1.28904	0.197385	0.550826	none	Obesity
hsa-miR-4789-3p	0.941454	-1.55167	1.20378	-1.289	0.197399	0.550826	none	Obesity
hsa-miR-5090	2.34424	-1.08293	0.839549	-1.2899	0.197085	0.550826	none	Obesity
hsa-miR-758-5p	0.940644	-1.54436	1.19731	-1.28986	0.197099	0.550826	none	Obesity
hsa-miR-25-5p	38.2693	-0.177251	0.137836	-1.28596	0.198457	0.553019	none	Obesity
hsa-miR-3135b	377.847	-0.427688	0.332923	-1.28465	0.198916	0.553064	none	Obesity
hsa-miR-5591-3p	0.534517	1.79752	1.40103	1.283	0.199494	0.553064	none	Obesity
hsa-miR-6782-3p	0.645742	-1.74779	1.36177	-1.28347	0.199328	0.553064	none	Obesity
hsa-miR-6786-5p	2.56503	-0.976021	0.760847	-1.28281	0.199559	0.553064	none	Obesity
hsa-miR-1237-5p	2.27583	-1.05346	0.822465	-1.28086	0.200242	0.554202	none	Obesity
hsa-miR-1296-3p	3.67666	-0.632809	0.495223	-1.27783	0.201311	0.554899	none	Obesity
hsa-miR-6514-3p	1.62132	-1.01284	0.79194	-1.27893	0.200921	0.554899	none	Obesity
hsa-miR-6880-3p	0.637084	-1.73197	1.3554	-1.27783	0.20131	0.554899	none	Obesity
hsa-let-7f-2-3p	7.6572	-0.314522	0.246416	-1.27638	0.20182	0.555551	none	Obesity
hsa-miR-29b-3p	134.385	-0.301278	0.236383	-1.27453	0.202475	0.555741	none	Obesity
hsa-miR-335-5p	323.904	0.353353	0.277384	1.27387	0.202708	0.555741	none	Obesity
hsa-miR-6727-5p	0.732175	-1.64602	1.29203	-1.27397	0.202673	0.555741	none	Obesity
hsa-miR-4275	8.7943	-0.471021	0.370531	-1.27121	0.203655	0.557234	none	Obesity
hsa-miR-4676-5p	0.57463	1.58185	1.24494	1.27063	0.203862	0.557234	none	Obesity
hsa-miR-6767-5p	9.33493	-0.330945	0.260737	-1.26927	0.204346	0.557234	none	Obesity
hsa-miR-7151-3p	3.89165	0.514476	0.405317	1.26932	0.204328	0.557234	none	Obesity
hsa-miR-1185-2-3p	3.34778	-0.509427	0.404131	-1.26055	0.207471	0.557545	none	Obesity
hsa-miR-193b-3p	2.12423	-0.978969	0.772993	-1.26647	0.205346	0.557545	none	Obesity
hsa-miR-216a-3p	0.662418	-1.63934	1.29363	-1.26724	0.205068	0.557545	none	Obesity
hsa-miR-3189-5p	1.00399	-1.16926	0.926184	-1.26245	0.206788	0.557545	none	Obesity
hsa-miR-384	2.99731	0.712982	0.565166	1.26154	0.207113	0.557545	none	Obesity
hsa-miR-4497	0.61484	-1.82645	1.44582	-1.26327	0.206494	0.557545	none	Obesity
hsa-miR-6131	14.2457	-0.307701	0.243207	-1.26518	0.205807	0.557545	none	Obesity
hsa-miR-6826-3p	0.734677	-1.63853	1.29947	-1.26092	0.207339	0.557545	none	Obesity
hsa-miR-6852-5p	68.1486	0.234243	0.185318	1.26401	0.206227	0.557545	none	Obesity
hsa-miR-8069	7.73385	-0.426731	0.338316	-1.26134	0.207187	0.557545	none	Obesity
hsa_piR_008114/gb/DQ581033/Homo	461.319	-0.230932	0.182996	-1.26195	0.206967	0.557545	none	Obesity
hsa-miR-3686	0.820132	-1.65505	1.31825	-1.25549	0.209301	0.560863	none	Obesity
hsa-miR-4737	3.94137	-0.590706	0.470737	-1.25485	0.209532	0.560863	none	Obesity
hsa_piR_002468/gb/DQ573323/Homo	4.07826	-0.871627	0.69394	-1.25605	0.209096	0.560863	none	Obesity
hsa-miR-1271-5p	9.79362	0.24309	0.194494	1.24986	0.211352	0.564253	none	Obesity
hsa-miR-30b-3p	8.59157	-0.256544	0.205205	-1.25018	0.211232	0.564253	none	Obesity
hsa-miR-708-5p	14.0153	-0.198042	0.158683	-1.24804	0.212017	0.565287	none	Obesity
hsa-miR-4501	8.37712	-0.444947	0.356988	-1.24639	0.212619	0.565412	none	Obesity
hsa-miR-4795-3p	0.647309	-1.60507	1.28708	-1.24706	0.212375	0.565412	none	Obesity
hsa-miR-3162-3p	7.80869	-0.412399	0.331886	-1.24259	0.214018	0.568389	none	Obesity
hsa-miR-9500	0.799579	-1.62236	1.30648	-1.24178	0.214318	0.568446	none	Obesity
hsa-miR-4653-5p	2.01238	-0.832656	0.672904	-1.23741	0.215936	0.571992	none	Obesity
hsa-miR-1224-5p	18.2135	-0.328564	0.266281	-1.2339	0.21724	0.572468	none	Obesity
hsa-miR-3140-5p	2.00616	-0.944569	0.76523	-1.23436	0.217069	0.572468	none	Obesity
hsa-miR-6765-3p	5.12694	-0.444353	0.359879	-1.23473	0.216932	0.572468	none	Obesity
hsa_piR_019675/gb/DQ596992/Homo	20.5799	-0.379895	0.307685	-1.23469	0.216946	0.572468	none	Obesity
hsa-miR-4459	12.8488	-0.298469	0.242223	-1.23221	0.217872	0.573392	none	Obesity
hsa-miR-6857-5p	4.82071	-0.526633	0.427675	-1.23139	0.218178	0.573456	none	Obesity
hsa-miR-657	3.55831	-0.722488	0.587152	-1.2305	0.218512	0.573593	none	Obesity
hsa-miR-2909	12.5417	-0.615117	0.500791	-1.22829	0.219338	0.575022	none	Obesity
hsa-miR-4767	2.05336	-1.02807	0.839173	-1.2251	0.220538	0.577423	none	Obesity
hsa-miR-183-3p	0.54995	1.4399	1.17618	1.22421	0.220872	0.577557	none	Obesity
hsa-miR-614	1.81279	-1.06668	0.875975	-1.21771	0.223334	0.583245	none	Obesity
hsa-miR-190a-5p	122.016	-0.245127	0.201994	-1.21353	0.224926	0.584405	none	Obesity
hsa-miR-20b-5p	184.017	-0.254374	0.209457	-1.21444	0.224578	0.584405	none	Obesity
hsa-miR-6724-5p	7.55131	-0.310291	0.255244	-1.21567	0.224112	0.584405	none	Obesity
hsa-miR-8077	31.9515	-0.617846	0.508966	-1.21392	0.224777	0.584405	none	Obesity
hsa-miR-597-5p	10.8185	-0.541633	0.448083	-1.20878	0.226748	0.587724	none	Obesity
hsa-miR-8074	1.58645	-0.99527	0.823425	-1.2087	0.22678	0.587724	none	Obesity
hsa-miR-1238-3p	1.06625	-1.46623	1.21906	-1.20276	0.22907	0.590654	none	Obesity
hsa-miR-4446-3p	47.7143	-0.252985	0.210288	-1.20304	0.22896	0.590654	none	Obesity
hsa-miR-4682	1.91562	-1.04528	0.868736	-1.20322	0.228892	0.590654	none	Obesity
hsa-miR-6846-5p	7.09806	-0.392617	0.326246	-1.20344	0.228806	0.590654	none	Obesity
hsa-miR-6758-5p	5.34417	-0.455479	0.379624	-1.19982	0.230211	0.592844	none	Obesity
hsa-miR-1299	17.2919	-0.302085	0.253274	-1.19272	0.232978	0.597959	none	Obesity
hsa-miR-3674	3.53895	-0.59687	0.500848	-1.19172	0.233371	0.597959	none	Obesity
hsa-miR-513a-3p	0.922041	-1.50454	1.26183	-1.19235	0.233125	0.597959	none	Obesity
hsa-miR-6784-3p	4.36585	-0.449623	0.376988	-1.19267	0.232998	0.597959	none	Obesity
hsa-miR-510-3p	32.6991	-0.582957	0.490396	-1.18875	0.234539	0.600196	none	Obesity
hsa-miR-339-5p	338.093	-0.581437	0.489901	-1.18685	0.235289	0.600605	none	Obesity
hsa-miR-6887-3p	5.09879	-0.527969	0.444836	-1.18689	0.235273	0.600605	none	Obesity
hsa-miR-1255a	7.99364	0.244063	0.20602	1.18466	0.236152	0.601486	none	Obesity
hsa-miR-205-3p	5.80698	-0.429188	0.362631	-1.18354	0.236595	0.601486	none	Obesity
hsa-miR-3914	1.00123	-1.50254	1.27321	-1.18012	0.237953	0.601486	none	Obesity
hsa-miR-4494	1.51856	-0.898279	0.760104	-1.18179	0.237291	0.601486	none	Obesity
hsa-miR-6731-3p	6.51388	-0.369804	0.312696	-1.18263	0.236955	0.601486	none	Obesity
hsa-miR-6849-5p	4.40941	-0.498595	0.422534	-1.18001	0.237996	0.601486	none	Obesity
hsa-miR-7106-3p	4.84289	-0.556118	0.470656	-1.18158	0.237372	0.601486	none	Obesity
hsa-miR-7843-5p	1.31093	-0.963992	0.816459	-1.1807	0.237722	0.601486	none	Obesity
hsa-let-7a-2-3p	8.02722	-0.452733	0.38398	-1.17906	0.238376	0.601701	none	Obesity
hsa-miR-1184	0.536002	1.30072	1.10461	1.17753	0.238983	0.602485	none	Obesity
hsa-miR-1277-3p	16.8635	-0.455612	0.388524	-1.17267	0.240927	0.60457	none	Obesity
hsa-miR-128-2-5p	1.7135	0.698935	0.596107	1.1725	0.240997	0.60457	none	Obesity
hsa-miR-380-5p	1.5419	0.890107	0.758672	1.17324	0.240698	0.60457	none	Obesity
hsa-miR-519e-5p	0.486103	-1.48794	1.26762	-1.17381	0.240472	0.60457	none	Obesity
hsa-miR-5001-5p	6.12142	-0.429301	0.366442	-1.17154	0.241383	0.604792	none	Obesity
hsa-miR-7-5p	430.769	-0.249842	0.213801	-1.16857	0.242575	0.607033	none	Obesity
hsa-miR-6513-5p	1.19581	-1.5703	1.34666	-1.16607	0.243587	0.608818	none	Obesity
hsa-miR-585-5p	0.751055	-1.68846	1.45036	-1.16417	0.244354	0.609987	none	Obesity
hsa-miR-1249-5p	4.49361	-0.49758	0.430052	-1.15702	0.247264	0.610967	none	Obesity
hsa-miR-129-5p	0.848858	1.42085	1.22502	1.15986	0.246104	0.610967	none	Obesity
hsa-miR-1307-3p	262.189	-0.906622	0.790124	-1.14744	0.251199	0.610967	none	Obesity
hsa-miR-2115-5p	2.38804	-0.911228	0.787395	-1.15727	0.247162	0.610967	none	Obesity
hsa-miR-431-3p	8.33768	-0.275167	0.238784	-1.15237	0.24917	0.610967	none	Obesity
hsa-miR-4490	0.665392	-1.494	1.29638	-1.15244	0.249141	0.610967	none	Obesity
hsa-miR-4491	3.70556	-0.522296	0.450542	-1.15926	0.246349	0.610967	none	Obesity
hsa-miR-451b	29.8986	-0.22959	0.198727	-1.15531	0.247965	0.610967	none	Obesity
hsa-miR-4520-3p	0.580806	-1.57624	1.36944	-1.15101	0.249727	0.610967	none	Obesity
hsa-miR-4753-3p	0.624167	1.54131	1.32836	1.16032	0.24592	0.610967	none	Obesity
hsa-miR-5096	5.80459	-0.304698	0.265392	-1.1481	0.250926	0.610967	none	Obesity
hsa-miR-516b-5p	0.379767	-1.60433	1.397	-1.14841	0.250799	0.610967	none	Obesity
hsa-miR-524-3p	1.06963	-1.48465	1.2877	-1.15295	0.248932	0.610967	none	Obesity
hsa-miR-6130	55.1178	-0.207802	0.179204	-1.15958	0.246219	0.610967	none	Obesity
hsa-miR-619-3p	3.78175	0.513033	0.445866	1.15064	0.249879	0.610967	none	Obesity
hsa-miR-623	1.34961	-1.02949	0.89506	-1.15019	0.250065	0.610967	none	Obesity
hsa-miR-634	1.8724	-0.80027	0.690836	-1.15841	0.246697	0.610967	none	Obesity
hsa-miR-6755-5p	2.00726	-0.906536	0.787029	-1.15185	0.249384	0.610967	none	Obesity
hsa-miR-6771-5p	0.348007	1.60281	1.39583	1.14829	0.250849	0.610967	none	Obesity
hsa-miR-6789-5p	21.396	-0.294441	0.256111	-1.14966	0.250283	0.610967	none	Obesity
hsa-miR-6825-5p	4.50203	-0.530372	0.462657	-1.14636	0.251645	0.610967	none	Obesity
hsa-miR-6828-5p	2.02975	-1.01583	0.882447	-1.15115	0.249669	0.610967	none	Obesity
hsa-miR-8052	7.67014	-0.403016	0.351346	-1.14706	0.251355	0.610967	none	Obesity
hsa-miR-4763-5p	2.71973	-0.663322	0.580212	-1.14324	0.252938	0.612646	none	Obesity
hsa-miR-6848-3p	0.5029	1.42352	1.24496	1.14342	0.252862	0.612646	none	Obesity
hsa-miR-3195	0.92845	-1.52901	1.33926	-1.14168	0.253586	0.613486	none	Obesity
hsa-miR-4751	2.00197	-0.915106	0.804193	-1.13792	0.255154	0.615088	none	Obesity
hsa-miR-6717-5p	11.8171	-0.327589	0.28768	-1.13873	0.254818	0.615088	none	Obesity
hsa-miR-7974	1.66313	-0.90195	0.792231	-1.13849	0.254914	0.615088	none	Obesity
hsa-miR-4292	0.370247	-1.40056	1.23274	-1.13614	0.255898	0.616153	none	Obesity
hsa-miR-212-3p	1.12738	-0.985378	0.868161	-1.13502	0.256368	0.616554	none	Obesity
hsa-miR-3668	1.25725	0.978261	0.864031	1.13221	0.257548	0.617933	none	Obesity
hsa_piR_020381/gb/DQ597997/Homo	20.3637	-0.364988	0.322195	-1.13281	0.257292	0.617933	none	Obesity
hsa-miR-3680-5p	4.9231	0.446034	0.394597	1.13035	0.258327	0.619074	none	Obesity
hsa-miR-4645-3p	5.86625	-0.244631	0.217103	-1.1268	0.259829	0.619837	none	Obesity
hsa-miR-4687-3p	3.08192	0.653919	0.579428	1.12856	0.259083	0.619837	none	Obesity
hsa-miR-6832-3p	9.05724	-0.452315	0.401446	-1.12672	0.259863	0.619837	none	Obesity
hsa_piR_019443/gb/DQ596699/Homo	28.1846	0.275268	0.244192	1.12726	0.259632	0.619837	none	Obesity
hsa-miR-3198	7.21892	0.225885	0.201026	1.12366	0.261157	0.620307	none	Obesity
hsa-miR-325	2.52223	-0.951094	0.8457	-1.12462	0.260749	0.620307	none	Obesity
hsa-miR-6760-5p	1.88472	-0.856019	0.762006	-1.12338	0.261278	0.620307	none	Obesity
hsa-miR-6785-5p	16.3292	-0.296647	0.263733	-1.1248	0.260675	0.620307	none	Obesity
hsa-miR-141-5p	11.1575	0.362394	0.323258	1.12107	0.26226	0.621913	none	Obesity
hsa-miR-2276-3p	3.55716	0.57281	0.511839	1.11912	0.263088	0.622427	none	Obesity
hsa-miR-3117-3p	0.650947	-1.4517	1.29704	-1.11925	0.263034	0.622427	none	Obesity
hsa-miR-3127-5p	9.23704	-0.237964	0.212831	-1.11809	0.263528	0.622745	none	Obesity
hsa-miR-6126	127.468	0.243869	0.218604	1.11557	0.264605	0.623844	none	Obesity
hsa-miR-8058	4.49675	-0.48972	0.438953	-1.11565	0.26457	0.623844	none	Obesity
hsa-miR-1273g-5p	3.74319	-0.704976	0.635933	-1.10857	0.267616	0.625871	none	Obesity
hsa-miR-204-3p	1.41392	-0.912992	0.822035	-1.11065	0.26672	0.625871	none	Obesity
hsa-miR-4539	0.678731	-1.51216	1.36006	-1.11183	0.266212	0.625871	none	Obesity
hsa-miR-637	1.53266	-0.980044	0.882922	-1.11	0.266998	0.625871	none	Obesity
hsa-miR-651-5p	12.9677	-0.197389	0.177858	-1.10981	0.26708	0.625871	none	Obesity
hsa-miR-6781-3p	1.76624	1.00026	0.902085	1.10883	0.267505	0.625871	none	Obesity
hsa_piR_016677/gb/DQ592953/Homo	10.537	0.254347	0.228853	1.1114	0.266398	0.625871	none	Obesity
hsa-miR-548h-3p	23.3497	0.20082	0.181649	1.10554	0.268926	0.627495	none	Obesity
hsa_piR_022421/gb/DQ600670/Homo	3.31629	-0.638862	0.577793	-1.10569	0.268859	0.627495	none	Obesity
hsa-miR-3136-5p	2.01334	-0.966649	0.879352	-1.09927	0.271649	0.628074	none	Obesity
hsa-miR-4468	4.26205	-0.478518	0.435087	-1.09982	0.27141	0.628074	none	Obesity
hsa-miR-4750-5p	7.78811	-0.253574	0.230819	-1.09858	0.27195	0.628074	none	Obesity
hsa-miR-4769-3p	8.08201	-0.292536	0.265757	-1.10077	0.270999	0.628074	none	Obesity
hsa-miR-6831-5p	4.64945	0.47129	0.428989	1.0986	0.271941	0.628074	none	Obesity
hsa-miR-6881-3p	4.40348	-0.352461	0.320774	-1.09879	0.271862	0.628074	none	Obesity
hsa-miR-892c-5p	0.70836	-1.44011	1.30893	-1.10021	0.271239	0.628074	none	Obesity
hsa_piR_001043/gb/DQ571336/Homo	0.387864	-1.67829	1.52493	-1.10057	0.271083	0.628074	none	Obesity
hsa_piR_001318/gb/DQ571823/Homo	3.97239	-0.595791	0.540767	-1.10175	0.27057	0.628074	none	Obesity
hsa-let-7d-5p	3.20462	-0.26006	0.238668	-1.08963	0.275876	0.629494	none	Obesity
hsa-miR-4485-3p	9.00285	-0.477621	0.436343	-1.0946	0.273692	0.629494	none	Obesity
hsa-miR-4766-5p	0.728758	1.30496	1.19576	1.09133	0.275129	0.629494	none	Obesity
hsa-miR-5011-5p	1.51897	-0.89299	0.817155	-1.0928	0.27448	0.629494	none	Obesity
hsa-miR-5192	1.64939	-0.840527	0.769434	-1.0924	0.274659	0.629494	none	Obesity
hsa-miR-670-5p	4.25787	-0.494507	0.45209	-1.09383	0.274032	0.629494	none	Obesity
hsa-miR-6779-3p	3.89676	-0.48015	0.440735	-1.08943	0.275964	0.629494	none	Obesity
hsa-miR-6783-5p	4.74674	-0.483817	0.444017	-1.08963	0.275874	0.629494	none	Obesity
hsa-miR-6805-5p	7.75398	-0.324682	0.297159	-1.09262	0.27456	0.629494	none	Obesity
hsa-miR-6810-5p	3.86873	-0.438549	0.402195	-1.09039	0.275542	0.629494	none	Obesity
hsa-miR-6868-5p	1.40747	-0.933106	0.852069	-1.09511	0.27347	0.629494	none	Obesity
hsa-miR-363-3p	271.631	-0.205168	0.188885	-1.08621	0.277387	0.632034	none	Obesity
hsa-miR-5685	1.85411	-0.939893	0.866481	-1.08472	0.278044	0.632821	none	Obesity
hsa-miR-135b-5p	1.67025	0.817716	0.754545	1.08372	0.278489	0.633126	none	Obesity
hsa-miR-6132	1.86484	-0.940059	0.868494	-1.0824	0.279074	0.633654	none	Obesity
hsa-miR-6854-3p	1.4804	-0.852723	0.788247	-1.0818	0.279343	0.633654	none	Obesity
hsa-miR-5091	4.25537	-0.391616	0.363653	-1.07689	0.281527	0.636841	none	Obesity
hsa-miR-6726-3p	0.96441	-1.30637	1.21291	-1.07705	0.281457	0.636841	none	Obesity
hsa-miR-6764-3p	0.592674	-1.30696	1.21403	-1.07654	0.281686	0.636841	none	Obesity
hsa-miR-4681	1.23425	0.888157	0.825885	1.0754	0.282196	0.637286	none	Obesity
hsa-miR-146a-3p	14.3653	0.36434	0.340781	1.06913	0.28501	0.637456	none	Obesity
hsa-miR-337-3p	6.86548	-0.263292	0.246742	-1.06707	0.285938	0.637456	none	Obesity
hsa-miR-3907	7.07928	-0.362358	0.337777	-1.07277	0.283373	0.637456	none	Obesity
hsa-miR-3920	5.54349	-0.340845	0.31985	-1.06564	0.286587	0.637456	none	Obesity
hsa-miR-411-5p	82.067	-0.338891	0.316669	-1.07017	0.284541	0.637456	none	Obesity
hsa-miR-4710	4.59186	-0.450639	0.422107	-1.0676	0.285703	0.637456	none	Obesity
hsa-miR-4769-5p	0.918669	1.31633	1.22651	1.07323	0.283168	0.637456	none	Obesity
hsa-miR-505-5p	40.4528	-0.154438	0.144139	-1.07145	0.283967	0.637456	none	Obesity
hsa-miR-539-3p	7.94582	-0.300191	0.281021	-1.06821	0.285424	0.637456	none	Obesity
hsa-miR-548l	15.4154	-0.184379	0.172948	-1.0661	0.28638	0.637456	none	Obesity
hsa-miR-616-3p	7.42033	-0.316946	0.296562	-1.06874	0.285188	0.637456	none	Obesity
hsa-miR-6737-3p	8.76469	-0.389806	0.365845	-1.0655	0.286652	0.637456	none	Obesity
hsa-miR-6839-5p	1.56966	0.889692	0.832073	1.06925	0.284958	0.637456	none	Obesity
hsa-miR-7-2-3p	0.597429	1.50982	1.41634	1.066	0.286424	0.637456	none	Obesity
hsa-miR-3178	7.61731	-0.387028	0.363515	-1.06468	0.287019	0.637577	none	Obesity
hsa-miR-1270	22.2632	-0.151192	0.142469	-1.06123	0.288586	0.637984	none	Obesity
hsa-miR-23c	7.98285	0.179376	0.169053	1.06106	0.288662	0.637984	none	Obesity
hsa-miR-29a-3p	427.683	-0.548668	0.517479	-1.06027	0.289022	0.637984	none	Obesity
hsa-miR-3620-3p	17.6072	-0.405277	0.382287	-1.06014	0.289082	0.637984	none	Obesity
hsa-miR-4322	1.40238	-0.848025	0.797497	-1.06336	0.28762	0.637984	none	Obesity
hsa-miR-6802-3p	20.5688	-0.460535	0.433291	-1.06288	0.287837	0.637984	none	Obesity
hsa-miR-136-5p	9.25566	-0.295006	0.279515	-1.05542	0.291232	0.639266	none	Obesity
hsa-miR-199b-5p	12.129	-0.232691	0.220408	-1.05573	0.291093	0.639266	none	Obesity
hsa-miR-612	1.69792	-0.91548	0.866861	-1.05609	0.290929	0.639266	none	Obesity
hsa-miR-935	6.91064	-0.298568	0.282162	-1.05814	0.28999	0.639266	none	Obesity
hsa-miR-943	2.69279	-0.654879	0.620118	-1.05606	0.290943	0.639266	none	Obesity
hsa-miR-875-5p	2.96964	0.607972	0.576474	1.05464	0.291591	0.639365	none	Obesity
hsa-miR-660-5p	180.146	0.239022	0.22695	1.05319	0.292252	0.639439	none	Obesity
hsa-miR-7850-5p	7.50804	-0.268089	0.254466	-1.05354	0.292095	0.639439	none	Obesity
hsa-miR-1293	16.1426	-0.36694	0.348961	-1.05152	0.293019	0.640025	none	Obesity
hsa-miR-24-2-5p	4.8933	0.286979	0.273169	1.05056	0.293463	0.640025	none	Obesity
hsa-miR-30d-3p	14.0905	0.227726	0.216741	1.05068	0.293404	0.640025	none	Obesity
hsa-miR-548a-3p	12.8703	-0.275278	0.262294	-1.0495	0.293947	0.640397	none	Obesity
hsa-miR-19b-3p	351.248	0.46858	0.44704	1.04818	0.294555	0.640758	none	Obesity
hsa-miR-6832-5p	5.87293	-0.389843	0.372068	-1.04777	0.294742	0.640758	none	Obesity
hsa-miR-6801-3p	7.67658	-0.400577	0.382646	-1.04686	0.295163	0.640989	none	Obesity
hsa-miR-6855-3p	9.8875	-0.27772	0.26615	-1.04347	0.296729	0.643703	none	Obesity
hsa-miR-140-3p	3.32143	0.24785	0.237785	1.04233	0.29726	0.644169	none	Obesity
hsa-miR-27b-3p	254.002	-0.816307	0.785376	-1.03938	0.298627	0.644407	none	Obesity
hsa-miR-34b-5p	2.14035	-0.682794	0.655746	-1.04125	0.29776	0.644407	none	Obesity
hsa-miR-4714-3p	6.78828	-0.389326	0.374287	-1.04018	0.298255	0.644407	none	Obesity
hsa-miR-5584-5p	6.04889	-0.272506	0.262298	-1.03892	0.298843	0.644407	none	Obesity
hsa-miR-646	1.51869	-0.840781	0.809468	-1.03868	0.298952	0.644407	none	Obesity
hsa-miR-5587-5p	4.376	-0.511578	0.493435	-1.03677	0.299844	0.644964	none	Obesity
hsa-miR-941	107.287	0.175042	0.168764	1.0372	0.299643	0.644964	none	Obesity
hsa-miR-4482-5p	2.012	-0.862349	0.833157	-1.03504	0.300651	0.645339	none	Obesity
hsa-miR-6823-3p	6.81643	-0.330253	0.318898	-1.03561	0.300386	0.645339	none	Obesity
hsa-miR-922	4.73747	-0.426556	0.412644	-1.03372	0.301269	0.645984	none	Obesity
hsa-miR-130a-3p	231.35	-0.229827	0.222677	-1.03211	0.302019	0.646347	none	Obesity
hsa-miR-5011-3p	1.76633	0.782763	0.758493	1.032	0.302073	0.646347	none	Obesity
hsa-let-7c-3p	16.0249	-0.301431	0.293007	-1.02875	0.303597	0.646822	none	Obesity
hsa-miR-4796-5p	0.492842	1.35349	1.31425	1.02986	0.303078	0.646822	none	Obesity
hsa-miR-512-3p	0.437649	1.33827	1.29885	1.03035	0.302845	0.646822	none	Obesity
hsa-miR-658	7.22526	-0.362758	0.352829	-1.02814	0.303882	0.646822	none	Obesity
hsa-miR-6757-5p	2.1045	-0.792188	0.769628	-1.02931	0.303333	0.646822	none	Obesity
hsa-miR-19a-3p	106.249	-0.248193	0.242514	-1.02341	0.306112	0.649218	none	Obesity
hsa-miR-409-5p	15.4004	-0.252901	0.246829	-1.0246	0.305552	0.649218	none	Obesity
hsa-miR-4723-5p	0.906048	-1.3573	1.32777	-1.02224	0.306666	0.649218	none	Obesity
hsa-miR-548ap-5p/548j-5p	134.37	0.176829	0.172838	1.02309	0.306263	0.649218	none	Obesity
hsa-miR-6855-5p	2.88268	0.578385	0.565396	1.02297	0.306321	0.649218	none	Obesity
hsa_piR_001170/gb/DQ571526/Homo	30.3388	-0.214467	0.209911	-1.0217	0.306921	0.649218	none	Obesity
hsa-miR-4683	12.0891	0.191386	0.18781	1.01904	0.308184	0.651216	none	Obesity
hsa-miR-6786-3p	9.33174	-0.229397	0.225441	-1.01755	0.308893	0.651616	none	Obesity
hsa-miR-6879-5p	2.49185	-0.894247	0.879045	-1.01729	0.309014	0.651616	none	Obesity
hsa-miR-3616-3p	0.528507	1.34123	1.3195	1.01647	0.309405	0.651767	none	Obesity
hsa-miR-3157-3p	0.509569	-1.55925	1.53573	-1.01532	0.309955	0.652251	none	Obesity
hsa-miR-6846-3p	6.82362	-0.380136	0.375257	-1.013	0.31106	0.653899	none	Obesity
hsa-miR-3150b-3p	2.63811	-0.818021	0.808561	-1.0117	0.311682	0.654532	none	Obesity
hsa-miR-204-5p	9.72187	-0.216229	0.214784	-1.00673	0.314066	0.655483	none	Obesity
hsa-miR-4741	2.02779	-0.830929	0.82447	-1.00783	0.313534	0.655483	none	Obesity
hsa-miR-499b-3p	1.13752	1.22038	1.21151	1.00732	0.313782	0.655483	none	Obesity
hsa-miR-625-3p	348.09	0.619917	0.615003	1.00799	0.313459	0.655483	none	Obesity
hsa-miR-6715b-5p	2.45625	-0.679241	0.67282	-1.00954	0.312714	0.655483	none	Obesity
hsa-miR-7977	52.4229	0.129943	0.128913	1.00798	0.313462	0.655483	none	Obesity
hsa-miR-5089-5p	5.22809	-0.291275	0.289531	-1.00602	0.314404	0.655518	none	Obesity
hsa-miR-148b-5p	15.0407	-0.159716	0.159277	-1.00276	0.315978	0.656113	none	Obesity
hsa-miR-153-3p	4.64917	-0.489765	0.487942	-1.00374	0.315505	0.656113	none	Obesity
hsa-miR-301a-3p	54.4247	-0.25841	0.25758	-1.00322	0.315753	0.656113	none	Obesity
hsa-miR-376a-3p	42.9849	-0.295044	0.293731	-1.00447	0.315152	0.656113	none	Obesity
hsa-miR-4461	1.66079	-0.809456	0.809306	-1.00019	0.317221	0.656686	none	Obesity
hsa-miR-5003-3p	8.80263	-0.235606	0.235505	-1.00043	0.317103	0.656686	none	Obesity
hsa_piR_020499/gb/DQ598183/Homo	7.40112	-0.405787	0.405539	-1.00061	0.317015	0.656686	none	Obesity
hsa-miR-3129-5p	1.86973	-0.768672	0.769093	-0.999452	0.317576	0.656753	none	Obesity
hsa-miR-130b-3p	66.2232	0.15578	0.156255	0.996963	0.318782	0.657656	none	Obesity
hsa-miR-3688-3p	2.02888	-0.79512	0.797196	-0.997396	0.318572	0.657656	none	Obesity
hsa-miR-4538	4.72124	-0.349203	0.35041	-0.996554	0.318981	0.657656	none	Obesity
hsa-miR-6891-5p	6.96993	-0.323434	0.326219	-0.991465	0.321459	0.662094	none	Obesity
hsa-miR-4670-5p	0.79244	-1.24579	1.25781	-0.990441	0.321959	0.662454	none	Obesity
hsa-miR-146b-5p	225.332	-0.780457	0.791231	-0.986384	0.323945	0.6627	none	Obesity
hsa-miR-337-5p	29.7646	-0.279979	0.284085	-0.985547	0.324355	0.6627	none	Obesity
hsa-miR-4999-5p	1.25278	-0.75061	0.760446	-0.987066	0.32361	0.6627	none	Obesity
hsa-miR-518a-3p	1.32706	-0.744507	0.754063	-0.987328	0.323482	0.6627	none	Obesity
hsa-miR-6771-3p	1.99934	-0.807658	0.81682	-0.988784	0.322769	0.6627	none	Obesity
hsa-miR-6875-3p	1.83273	-0.776863	0.787252	-0.986804	0.323739	0.6627	none	Obesity
hsa-miR-7847-3p	13.2278	-0.241267	0.24467	-0.98609	0.324089	0.6627	none	Obesity
hsa-miR-493-5p	40.3195	-0.259948	0.264298	-0.983538	0.325343	0.663535	none	Obesity
hsa_piR_019912/gb/DQ597341/Homo	34.1069	0.190609	0.193829	0.98339	0.325415	0.663535	none	Obesity
hsa-miR-1229-5p	6.96819	-0.297972	0.304565	-0.978355	0.327899	0.665646	none	Obesity
hsa-miR-3131	5.00799	0.435391	0.445198	0.977973	0.328088	0.665646	none	Obesity
hsa-miR-3174	8.59721	-0.258579	0.264483	-0.977677	0.328234	0.665646	none	Obesity
hsa-miR-4493	0.458134	-1.40192	1.43446	-0.977319	0.328411	0.665646	none	Obesity
hsa-miR-6894-5p	3.57443	-0.42231	0.431381	-0.978971	0.327594	0.665646	none	Obesity
hsa-miR-7856-5p	7.46684	-0.250098	0.255139	-0.980243	0.326966	0.665646	none	Obesity
hsa-miR-103a-3p	13.4133	0.177126	0.182097	0.972703	0.330701	0.667629	none	Obesity
hsa-miR-1234-3p	0.927716	-1.16641	1.19869	-0.973074	0.330517	0.667629	none	Obesity
hsa-miR-3679-5p	31.2166	0.220427	0.226177	0.974575	0.329771	0.667629	none	Obesity
hsa-miR-4783-5p	1.76762	-0.855472	0.879371	-0.972823	0.330641	0.667629	none	Obesity
hsa-miR-4662a-5p	18.7052	-0.269714	0.277966	-0.970314	0.33189	0.667954	none	Obesity
hsa-miR-4749-5p	1.70581	-0.827229	0.853616	-0.969088	0.332501	0.667954	none	Obesity
hsa-miR-6742-5p	1.24616	-0.839756	0.865068	-0.970741	0.331677	0.667954	none	Obesity
hsa-miR-924	0.461506	1.35838	1.39928	0.97077	0.331663	0.667954	none	Obesity
hsa-miR-92a-1-5p	10.311	-0.28359	0.292604	-0.969194	0.332448	0.667954	none	Obesity
hsa-miR-1298-5p	1.66059	-0.763443	0.790323	-0.965989	0.33405	0.669311	none	Obesity
hsa-miR-3615	335.867	0.255938	0.264919	0.966099	0.333995	0.669311	none	Obesity
hsa-miR-7160-5p	0.958949	-1.22519	1.26949	-0.965107	0.334491	0.669311	none	Obesity
hsa-miR-934	0.672081	-1.33672	1.3848	-0.96528	0.334405	0.669311	none	Obesity
hsa-miR-450a-2-3p	0.745368	1.23517	1.28267	0.962966	0.335565	0.6708	none	Obesity
hsa-miR-6865-5p	32.5442	0.139884	0.145401	0.962056	0.336021	0.671054	none	Obesity
hsa-miR-4330	1.05446	-0.880741	0.916409	-0.961079	0.336513	0.671228	none	Obesity
hsa-miR-548ad-3p	2.24605	0.570357	0.593768	0.960572	0.336768	0.671228	none	Obesity
hsa-miR-6793-5p	8.1127	-0.229579	0.239282	-0.959452	0.337331	0.671695	none	Obesity
hsa-miR-182-3p	0.896068	1.18022	1.23306	0.95715	0.338492	0.673051	none	Obesity
hsa-miR-8053	1.80602	-0.739854	0.773267	-0.95679	0.338673	0.673051	none	Obesity
hsa-let-7d-3p	279.605	-0.150141	0.157338	-0.954261	0.339952	0.674786	none	Obesity
hsa-miR-1226-3p	13.4792	-0.148525	0.156028	-0.951911	0.341142	0.674786	none	Obesity
hsa-miR-1277-5p	127.279	-0.405688	0.425517	-0.9534	0.340387	0.674786	none	Obesity
hsa-miR-1908-5p	112.152	0.160667	0.168848	0.951546	0.341327	0.674786	none	Obesity
hsa-miR-608	6.40906	-0.231969	0.243571	-0.952367	0.340911	0.674786	none	Obesity
hsa_piR_010431/gb/DQ584049/Homo	3.8114	-0.417074	0.4385	-0.951139	0.341534	0.674786	none	Obesity
hsa-miR-432-5p	270.374	0.71421	0.751769	0.950039	0.342092	0.675234	none	Obesity
hsa-miR-3925-5p	2.95061	-0.589375	0.621347	-0.948544	0.342853	0.675426	none	Obesity
hsa-miR-5002-5p	0.632529	1.13319	1.1941	0.948994	0.342624	0.675426	none	Obesity
hsa-miR-4772-3p	1.5226	-0.804115	0.849137	-0.946978	0.34365	0.676343	none	Obesity
hsa-miR-490-5p	5.1386	-0.419579	0.443818	-0.945385	0.344462	0.677287	none	Obesity
hsa-miR-206	26.885	-0.303814	0.321967	-0.943617	0.345365	0.677288	none	Obesity
hsa-miR-4515	11.6429	0.22556	0.239085	0.943431	0.34546	0.677288	none	Obesity
hsa-miR-744-5p	202.723	-0.778149	0.824375	-0.943926	0.345207	0.677288	none	Obesity
hsa-miR-328-5p	3.36297	-0.589242	0.625507	-0.942022	0.346181	0.677881	none	Obesity
hsa-miR-4280	2.73316	-0.617341	0.655672	-0.94154	0.346428	0.677881	none	Obesity
hsa-miR-4799-5p	0.706373	1.13902	1.21128	0.940341	0.347043	0.678432	none	Obesity
hsa-miR-4755-5p	0.777214	1.1502	1.22427	0.939505	0.347471	0.678618	none	Obesity
hsa-miR-4655-3p	5.16126	-0.303184	0.323007	-0.938631	0.34792	0.678751	none	Obesity
hsa-miR-4678	1.55421	-0.819692	0.873802	-0.938075	0.348206	0.678751	none	Obesity
hsa-miR-369-3p	28.9332	-0.228424	0.244487	-0.934297	0.350151	0.68189	none	Obesity
hsa-miR-103b	5.9302	0.178215	0.19241	0.926228	0.354327	0.682514	none	Obesity
hsa-miR-205-5p	9.27774	-0.246676	0.265719	-0.928334	0.353235	0.682514	none	Obesity
hsa-miR-28-5p	73.6006	0.159987	0.172288	0.928602	0.353095	0.682514	none	Obesity
hsa-miR-3130-5p	8.28769	-0.299171	0.322626	-0.9273	0.353771	0.682514	none	Obesity
hsa-miR-4255	1.32595	-0.860035	0.92813	-0.926632	0.354118	0.682514	none	Obesity
hsa-miR-449b-5p	6.77289	-0.322974	0.348818	-0.925912	0.354492	0.682514	none	Obesity
hsa-miR-4517	1.49599	-0.769764	0.826283	-0.931599	0.351544	0.682514	none	Obesity
hsa-miR-4781-3p	6.60993	-0.273323	0.294557	-0.927912	0.353453	0.682514	none	Obesity
hsa-miR-5692a	4.56567	-0.403993	0.435331	-0.928013	0.353401	0.682514	none	Obesity
hsa-miR-6087	5.74446	-0.376508	0.40537	-0.928802	0.352992	0.682514	none	Obesity
hsa-miR-770-5p	5.42396	-0.359826	0.388098	-0.927152	0.353848	0.682514	none	Obesity
hsa-miR-99b-5p	240.922	-0.708303	0.761859	-0.929704	0.352524	0.682514	none	Obesity
hsa_piR_019068/gb/DQ596183/Homo	30.3507	-0.856817	0.926802	-0.924487	0.355233	0.683295	none	Obesity
hsa-miR-140-5p	99.0624	-0.199725	0.216613	-0.922034	0.356511	0.685106	none	Obesity
hsa-miR-6812-3p	13.4814	-0.355146	0.385815	-0.92051	0.357306	0.685987	none	Obesity
hsa-miR-149-3p	4.86494	-0.410094	0.446102	-0.919283	0.357947	0.686308	none	Obesity
hsa-miR-4700-5p	5.78513	0.288142	0.313572	0.918902	0.358147	0.686308	none	Obesity
hsa-miR-8056	2.15851	0.53955	0.587865	0.917814	0.358716	0.686753	none	Obesity
hsa-miR-143-5p	41.5673	0.204673	0.223517	0.915694	0.359827	0.688233	none	Obesity
hsa-miR-146a-5p	17.1541	0.159374	0.174518	0.913229	0.361122	0.689415	none	Obesity
hsa-miR-5189-3p	22.8964	-0.175333	0.19197	-0.913335	0.361066	0.689415	none	Obesity
hsa-miR-126-5p	7.28935	-0.221336	0.243325	-0.909631	0.363017	0.690371	none	Obesity
hsa-miR-184	6.97523	-0.252538	0.278024	-0.908334	0.363702	0.690371	none	Obesity
hsa-miR-3141	11.8827	0.162901	0.179226	0.908914	0.363396	0.690371	none	Obesity
hsa-miR-4429	11.197	0.176881	0.19485	0.907778	0.363995	0.690371	none	Obesity
hsa-miR-4469	7.37882	-0.339188	0.372999	-0.909354	0.363163	0.690371	none	Obesity
hsa-miR-4727-3p	0.459424	-1.22997	1.35306	-0.909029	0.363335	0.690371	none	Obesity
hsa-miR-495-5p	1.42676	-0.77449	0.849827	-0.91135	0.362111	0.690371	none	Obesity
hsa-miR-6867-3p	3.86531	-0.39563	0.43688	-0.905581	0.365158	0.691288	none	Obesity
hsa-miR-93-3p	58.2342	0.137809	0.152107	0.906001	0.364935	0.691288	none	Obesity
hsa-miR-191-5p	20.0374	0.139308	0.153998	0.904608	0.365673	0.691621	none	Obesity
hsa-miR-1306-3p	22.5819	-0.202665	0.225363	-0.89928	0.368503	0.694527	none	Obesity
hsa-miR-449c-3p	0.864706	-1.20508	1.33739	-0.901066	0.367553	0.694527	none	Obesity
hsa-miR-4716-5p	3.5367	-0.554608	0.616225	-0.900009	0.368115	0.694527	none	Obesity
hsa-miR-8070	1.33819	-0.66236	0.736651	-0.89915	0.368573	0.694527	none	Obesity
hsa-miR-331-3p	34.1639	0.172703	0.192536	0.896993	0.369723	0.695411	none	Obesity
hsa_piR_020490/gb/DQ598167/Homo	12.3637	-0.593013	0.661116	-0.896988	0.369725	0.695411	none	Obesity
hsa-miR-3173-5p	14.1571	-0.132639	0.148078	-0.895736	0.370394	0.695589	none	Obesity
hsa-miR-4635	2.16369	-0.721147	0.805652	-0.895109	0.370729	0.695589	none	Obesity
hsa-miR-4738-3p	5.96555	0.171898	0.192152	0.894595	0.371004	0.695589	none	Obesity
hsa-miR-5583-3p	2.62336	-0.538955	0.602686	-0.894254	0.371186	0.695589	none	Obesity
hsa-miR-148b-3p	250.915	-0.720557	0.807336	-0.892512	0.372119	0.695922	none	Obesity
hsa-miR-4636	1.93622	-0.76749	0.860407	-0.892008	0.372389	0.695922	none	Obesity
hsa-miR-6829-5p	0.461462	1.11846	1.25341	0.892331	0.372216	0.695922	none	Obesity
hsa-miR-1587	0.5727	-1.08752	1.22467	-0.888013	0.374534	0.69616	none	Obesity
hsa-miR-4272	5.16876	0.318676	0.358798	0.888176	0.374446	0.69616	none	Obesity
hsa-miR-4505	2.57938	0.504632	0.568592	0.887511	0.374804	0.69616	none	Obesity
hsa-miR-5008-3p	0.676818	1.20785	1.35861	0.889028	0.373988	0.69616	none	Obesity
hsa-miR-532-3p	44.0111	0.155931	0.175471	0.888644	0.374194	0.69616	none	Obesity
hsa-miR-598-3p	60.8721	-0.15649	0.176363	-0.887318	0.374908	0.69616	none	Obesity
hsa-miR-6125	2.21235	-0.691311	0.777332	-0.889337	0.373822	0.69616	none	Obesity
hsa-miR-106a-3p	2.12907	-0.737342	0.832887	-0.885285	0.376003	0.697557	none	Obesity
hsa-let-7a-3p	126.347	-0.15278	0.172968	-0.883289	0.37708	0.698614	none	Obesity
hsa-miR-22-3p	415.941	0.22369	0.253953	0.88083	0.37841	0.698614	none	Obesity
hsa-miR-4694-5p	1.83387	-0.745786	0.845818	-0.881733	0.377921	0.698614	none	Obesity
hsa-miR-6811-5p	1.58084	-0.719672	0.817047	-0.88082	0.378415	0.698614	none	Obesity
hsa-miR-6895-5p	2.52151	-0.764197	0.867988	-0.880423	0.37863	0.698614	none	Obesity
hsa_piR_021462/gb/DQ599459/Homo	10.4067	-0.270227	0.306731	-0.880989	0.378324	0.698614	none	Obesity
hsa-miR-301b-3p	4.27551	-0.344619	0.392187	-0.878711	0.379558	0.699059	none	Obesity
hsa_piR_001184/gb/DQ571550/Homo	19.7627	-0.429728	0.488829	-0.879098	0.379348	0.699059	none	Obesity
hsa-miR-541-3p	1.18319	-0.749349	0.853876	-0.877585	0.380169	0.699552	none	Obesity
hsa-miR-3681-3p	1.64895	-0.677326	0.772844	-0.876408	0.380808	0.700096	none	Obesity
hsa-miR-134-3p	2.75812	-0.524722	0.601023	-0.873047	0.382637	0.702824	none	Obesity
hsa-miR-4687-5p	6.79263	-0.248826	0.285605	-0.871226	0.383631	0.703902	none	Obesity
hsa-miR-6787-5p	1.94974	-0.718782	0.825518	-0.870705	0.383915	0.703902	none	Obesity
hsa-miR-381-3p	103.392	-0.301647	0.346733	-0.869971	0.384317	0.704004	none	Obesity
hsa-miR-146b-3p	23.6336	0.134894	0.15519	0.869218	0.384728	0.704124	none	Obesity
hsa-miR-1257	1.63143	-0.711512	0.820832	-0.866819	0.386041	0.705583	none	Obesity
hsa-miR-422a	1.90328	-0.646091	0.746724	-0.865234	0.38691	0.705583	none	Obesity
hsa-miR-4302	6.25159	-0.318289	0.367352	-0.866443	0.386247	0.705583	none	Obesity
hsa-miR-6507-5p	8.37671	-0.268332	0.31006	-0.86542	0.386809	0.705583	none	Obesity
hsa-miR-3653-3p	5.78826	-0.308214	0.356616	-0.864274	0.387438	0.705588	none	Obesity
hsa-miR-6501-5p	4.70119	0.268665	0.310966	0.863968	0.387606	0.705588	none	Obesity
hsa-miR-514b-3p	3.01183	-0.684142	0.79458	-0.86101	0.389232	0.707571	none	Obesity
hsa-miR-576-5p	122.367	-0.159267	0.185174	-0.860094	0.389737	0.707571	none	Obesity
hsa_piR_001168/gb/DQ571524/Homo	30.2923	-0.723576	0.841065	-0.86031	0.389618	0.707571	none	Obesity
hsa-miR-151a-3p	9.3411	0.159478	0.187765	0.849347	0.395688	0.714927	none	Obesity
hsa-miR-3196	1.52545	-0.641324	0.753648	-0.85096	0.394792	0.714927	none	Obesity
hsa-miR-3648	1.76927	0.50381	0.593291	0.849178	0.395782	0.714927	none	Obesity
hsa-miR-4419b	27.4269	-0.190287	0.223998	-0.849502	0.395602	0.714927	none	Obesity
hsa-miR-450b-5p	10.9	0.164885	0.19444	0.847996	0.39644	0.714927	none	Obesity
hsa-miR-4760-3p	1.3745	0.678128	0.799542	0.848146	0.396357	0.714927	none	Obesity
hsa-miR-569	0.758635	0.983961	1.16158	0.847085	0.396948	0.714927	none	Obesity
hsa-miR-649	1.9262	-0.661323	0.778945	-0.848997	0.395883	0.714927	none	Obesity
hsa-miR-766-5p	16.5038	-0.124984	0.147496	-0.847368	0.39679	0.714927	none	Obesity
hsa-miR-3146	6.3166	-0.282435	0.334266	-0.844939	0.398145	0.715186	none	Obesity
hsa-miR-4537	1.7723	-0.707176	0.836488	-0.84541	0.397882	0.715186	none	Obesity
hsa-miR-593-5p	6.29369	-0.281659	0.333333	-0.844977	0.398124	0.715186	none	Obesity
hsa-miR-139-5p	47.0906	0.154558	0.183382	0.842819	0.39933	0.716683	none	Obesity
hsa-miR-1233-3p	0.84568	1.03025	1.22891	0.838346	0.401837	0.716761	none	Obesity
hsa-miR-2116-5p	2.4717	0.409223	0.487266	0.839836	0.401001	0.716761	none	Obesity
hsa-miR-330-5p	11.6969	0.169478	0.201747	0.840054	0.400878	0.716761	none	Obesity
hsa-miR-431-5p	226.864	-0.253785	0.302475	-0.839026	0.401455	0.716761	none	Obesity
hsa-miR-6743-3p	2.88308	0.482531	0.574932	0.839285	0.40131	0.716761	none	Obesity
hsa-miR-6807-3p	2.80434	-0.468198	0.558372	-0.838504	0.401748	0.716761	none	Obesity
hsa-miR-7978	0.306011	-1.40546	1.67514	-0.839014	0.401461	0.716761	none	Obesity
hsa-miR-1267	2.26161	-0.519488	0.621308	-0.83612	0.403088	0.716989	none	Obesity
hsa-miR-1302	0.889869	0.739885	0.883678	0.837279	0.402436	0.716989	none	Obesity
hsa-miR-378g	2.7686	0.428194	0.51243	0.835614	0.403372	0.716989	none	Obesity
hsa-miR-4523	2.25914	-0.650641	0.778274	-0.836004	0.403152	0.716989	none	Obesity
hsa-miR-216b-3p	1.82533	-0.640559	0.773808	-0.8278	0.407784	0.720429	none	Obesity
hsa-miR-4443	2.97055	0.436885	0.527537	0.828159	0.40758	0.720429	none	Obesity
hsa-miR-4525	1.0031	-1.05662	1.27534	-0.828499	0.407388	0.720429	none	Obesity
hsa-miR-4733-5p	2.3132	-0.650887	0.785788	-0.828323	0.407488	0.720429	none	Obesity
hsa-miR-485-5p	57.6198	-0.231479	0.27854	-0.831043	0.405949	0.720429	none	Obesity
hsa-miR-6509-3p	7.30054	-0.291805	0.35213	-0.828685	0.407283	0.720429	none	Obesity
hsa-miR-6852-3p	61.8594	0.195704	0.235559	0.830806	0.406083	0.720429	none	Obesity
hsa-miR-3934-5p	4.99064	-0.344887	0.417994	-0.825099	0.409315	0.722509	none	Obesity
hsa-miR-200a-3p	10.6521	-0.159534	0.194021	-0.822251	0.410934	0.724739	none	Obesity
hsa-miR-4514	1.65361	-0.659944	0.80385	-0.82098	0.411658	0.725387	none	Obesity
hsa-miR-933	7.30792	-0.232003	0.282922	-0.820026	0.412202	0.725717	none	Obesity
hsa-miR-4268	1.65221	-0.656529	0.801579	-0.819045	0.412761	0.726074	none	Obesity
hsa-miR-203b-5p	4.27689	-0.323482	0.395856	-0.817169	0.413832	0.726077	none	Obesity
hsa-miR-518d-3p	2.19526	-0.626043	0.765501	-0.817822	0.413459	0.726077	none	Obesity
hsa-miR-7111-3p	1.89741	-0.674762	0.825588	-0.817312	0.41375	0.726077	none	Obesity
hsa-miR-450a-1-3p	13.6374	0.200737	0.246394	0.8147	0.415244	0.727928	none	Obesity
hsa_piR_004553/gb/DQ576262/Homo	0.30452	1.74074	2.14169	0.812787	0.41634	0.729222	none	Obesity
hsa-miR-3187-5p	1.66677	-0.727144	0.895797	-0.811729	0.416947	0.729444	none	Obesity
hsa-miR-3691-3p	4.55675	-0.344706	0.424871	-0.811318	0.417183	0.729444	none	Obesity
hsa-miR-7851-3p	13.3811	0.220927	0.272657	0.810272	0.417784	0.729867	none	Obesity
hsa-miR-1178-3p	4.41589	0.266041	0.332683	0.799683	0.423894	0.731603	none	Obesity
hsa-miR-143-3p	358.752	0.555218	0.690382	0.804219	0.421271	0.731603	none	Obesity
hsa-miR-218-5p	3.53925	-0.362647	0.454183	-0.798459	0.424604	0.731603	none	Obesity
hsa-miR-221-5p	52.9041	0.158777	0.197838	0.802557	0.422231	0.731603	none	Obesity
hsa-miR-30e-3p	321.873	0.178775	0.221569	0.806859	0.419748	0.731603	none	Obesity
hsa-miR-3191-5p	7.38136	-0.294382	0.364966	-0.806602	0.419896	0.731603	none	Obesity
hsa-miR-3689e	1.94431	0.541368	0.678425	0.797979	0.424883	0.731603	none	Obesity
hsa-miR-4305	3.58439	-0.38091	0.477333	-0.797996	0.424873	0.731603	none	Obesity
hsa-miR-4713-3p	2.15042	-0.634809	0.788212	-0.805379	0.420601	0.731603	none	Obesity
hsa-miR-486-5p	37.5663	-0.175275	0.21823	-0.803166	0.421879	0.731603	none	Obesity
hsa-miR-5100	8.18354	-0.230473	0.287751	-0.800946	0.423163	0.731603	none	Obesity
hsa-miR-605-3p	1.84005	-0.657331	0.817302	-0.80427	0.421241	0.731603	none	Obesity
hsa-miR-6512-5p	1.39326	-0.665994	0.830761	-0.801667	0.422746	0.731603	none	Obesity
hsa-miR-6734-5p	19.1549	-0.152745	0.190302	-0.802645	0.42218	0.731603	none	Obesity
hsa-miR-6793-3p	1.71124	-0.61662	0.76393	-0.807168	0.41957	0.731603	none	Obesity
hsa-miR-6883-5p	1.6167	-0.656007	0.81967	-0.800331	0.423519	0.731603	none	Obesity
hsa-miR-7114-5p	3.19162	-0.471329	0.590556	-0.798111	0.424806	0.731603	none	Obesity
hsa-miR-6735-5p	7.36545	-0.166313	0.208912	-0.796092	0.425979	0.73287	none	Obesity
hsa-miR-3159	4.89725	-0.325604	0.409976	-0.794204	0.427076	0.733495	none	Obesity
hsa-miR-662	4.62578	0.373166	0.470095	0.793808	0.427307	0.733495	none	Obesity
hsa-miR-664b-5p	25.6606	-0.132469	0.167012	-0.79317	0.427679	0.733495	none	Obesity
hsa_piR_020497/gb/DQ598177/Homo	4.03308	0.338216	0.426506	0.792993	0.427782	0.733495	none	Obesity
hsa-miR-1301-3p	176.472	0.12336	0.156566	0.787912	0.430748	0.733889	none	Obesity
hsa-miR-132-5p	7.55957	-0.164577	0.210112	-0.783285	0.43346	0.733889	none	Obesity
hsa-miR-1343-3p	5.44278	0.243281	0.308778	0.787882	0.430766	0.733889	none	Obesity
hsa-miR-181c-5p	21.8573	0.175661	0.222712	0.788737	0.430266	0.733889	none	Obesity
hsa-miR-21-5p	7.5633	0.156578	0.20098	0.779071	0.435938	0.733889	none	Obesity
hsa-miR-223-5p	451.853	0.440115	0.559849	0.786132	0.43179	0.733889	none	Obesity
hsa-miR-24-1-5p	0.596499	0.995093	1.27038	0.783303	0.433449	0.733889	none	Obesity
hsa-miR-3617-3p	6.22915	-0.284534	0.365123	-0.779283	0.435813	0.733889	none	Obesity
hsa-miR-378i	3.54339	0.389077	0.498277	0.780846	0.434893	0.733889	none	Obesity
hsa-miR-4421	3.37703	-0.501891	0.639194	-0.785193	0.432341	0.733889	none	Obesity
hsa-miR-4632-3p	0.70196	0.915926	1.16405	0.786844	0.431373	0.733889	none	Obesity
hsa-miR-4800-3p	1.4798	-0.598728	0.766659	-0.780957	0.434828	0.733889	none	Obesity
hsa-miR-494-3p	46.3348	-0.229701	0.292406	-0.785556	0.432128	0.733889	none	Obesity
hsa-miR-5572	9.32205	0.160785	0.204209	0.787352	0.431076	0.733889	none	Obesity
hsa-miR-6721-5p	24.1104	-0.167811	0.214293	-0.78309	0.433574	0.733889	none	Obesity
hsa-miR-6754-5p	8.30635	-0.238014	0.300897	-0.791012	0.428937	0.733889	none	Obesity
hsa-miR-6776-5p	1.95554	-0.609466	0.779112	-0.782257	0.434064	0.733889	none	Obesity
hsa-miR-6850-5p	2.52999	0.426739	0.545895	0.781723	0.434377	0.733889	none	Obesity
hsa-miR-6870-5p	4.36692	0.300713	0.38596	0.77913	0.435903	0.733889	none	Obesity
hsa-miR-7107-3p	1.94448	0.517715	0.660474	0.783854	0.433126	0.733889	none	Obesity
hsa-miR-7152-5p	4.70021	0.328431	0.415527	0.790397	0.429296	0.733889	none	Obesity
hsa-miR-8075	1.81382	-0.587842	0.752834	-0.78084	0.434897	0.733889	none	Obesity
hsa-miR-1199-3p	10.4243	-0.39835	0.513126	-0.77632	0.43756	0.736012	none	Obesity
hsa-miR-4463	5.40549	-0.293254	0.378567	-0.774643	0.438551	0.736461	none	Obesity
hsa-miR-4734	8.9428	-0.360246	0.465006	-0.774713	0.438509	0.736461	none	Obesity
hsa-miR-4714-5p	0.677269	0.940666	1.21571	0.773757	0.439075	0.736734	none	Obesity
hsa-miR-124-5p	1.54791	-0.66357	0.863206	-0.768727	0.442055	0.740817	none	Obesity
hsa-miR-144-5p	191.321	-0.221622	0.289491	-0.76556	0.443938	0.740817	none	Obesity
hsa-miR-3115	7.26577	-0.174064	0.227216	-0.76607	0.443635	0.740817	none	Obesity
hsa-miR-548au-5p/548c-5p/548o-5p/548am-5p	15.3475	0.145497	0.190102	0.765366	0.444053	0.740817	none	Obesity
hsa-miR-664a-3p	16.0088	-0.129656	0.169185	-0.766352	0.443467	0.740817	none	Obesity
hsa-miR-6868-3p	1.44078	-0.661235	0.860941	-0.768037	0.442465	0.740817	none	Obesity
hsa_piR_020345/gb/DQ597945/Homo	0.63011	0.866067	1.12974	0.766609	0.443314	0.740817	none	Obesity
hsa-miR-145-3p	5.97601	-0.250538	0.328184	-0.763405	0.445222	0.742158	none	Obesity
hsa-miR-300	6.30373	-0.255978	0.336062	-0.761698	0.44624	0.74264	none	Obesity
hsa-miR-6790-3p	0.837617	0.943043	1.23715	0.762271	0.445898	0.74264	none	Obesity
hsa-miR-595	1.50604	-0.607997	0.800005	-0.759991	0.44726	0.743123	none	Obesity
hsa-miR-6871-3p	0.352323	1.07198	1.41031	0.760102	0.447194	0.743123	none	Obesity
hsa-miR-2110	47.2326	-0.108334	0.143145	-0.756814	0.449161	0.745674	none	Obesity
hsa-miR-127-5p	10.8943	-0.194795	0.258285	-0.754184	0.450739	0.745861	none	Obesity
hsa-miR-302a-5p	3.53849	-0.374893	0.496911	-0.754447	0.450581	0.745861	none	Obesity
hsa-miR-542-3p	13.3132	0.146653	0.194348	0.754591	0.450494	0.745861	none	Obesity
hsa-miR-548az-5p	0.75069	0.879805	1.16554	0.754846	0.450341	0.745861	none	Obesity
hsa-miR-4716-3p	0.648962	0.969949	1.28927	0.752325	0.451855	0.747102	none	Obesity
hsa_piR_020008/gb/DQ597482/Homo	164.728	-0.636139	0.846351	-0.751625	0.452276	0.747191	none	Obesity
hsa-miR-6807-5p	1.56169	-0.61549	0.820061	-0.750542	0.452928	0.747357	none	Obesity
hsa_piR_001205/gb/DQ571589/Homo	2.45267	0.414304	0.552229	0.75024	0.45311	0.747357	none	Obesity
hsa_piR_017723/gb/DQ594464/Homo	0.463957	1.22861	1.64916	0.744996	0.456274	0.751966	none	Obesity
hsa-miR-136-3p	22.9798	-0.182711	0.246682	-0.740676	0.45889	0.754015	none	Obesity
hsa-miR-200c-5p	1.68484	-0.607505	0.819992	-0.740867	0.458774	0.754015	none	Obesity
hsa-miR-374b-3p	28.9049	-0.120638	0.163049	-0.739888	0.459368	0.754015	none	Obesity
hsa-miR-6840-5p	1.23562	-0.622512	0.840382	-0.740748	0.458846	0.754015	none	Obesity
hsa-miR-93-5p	12.6815	-0.122924	0.16611	-0.740019	0.459289	0.754015	none	Obesity
hsa-miR-1468-5p	10.4528	-0.135509	0.183592	-0.738099	0.460454	0.754833	none	Obesity
hsa-miR-4450	1.96142	-0.569033	0.771207	-0.737847	0.460608	0.754833	none	Obesity
hsa-miR-7849-3p	8.39174	-0.159696	0.216829	-0.736507	0.461422	0.75556	none	Obesity
hsa-miR-5696	0.407092	1.03681	1.41124	0.734676	0.462537	0.756169	none	Obesity
hsa-miR-6773-3p	0.440977	1.20178	1.6353	0.734899	0.462401	0.756169	none	Obesity
hsa_piR_017936/gb/DQ594740/Homo	15.5005	-0.306364	0.417614	-0.733605	0.46319	0.75663	none	Obesity
hsa-miR-1909-3p	1.97738	-0.560361	0.766223	-0.731329	0.464578	0.756728	none	Obesity
hsa-miR-4282	1.66968	-0.655449	0.896704	-0.730953	0.464808	0.756728	none	Obesity
hsa-miR-4753-5p	1.48638	-0.604099	0.825705	-0.731616	0.464403	0.756728	none	Obesity
hsa-miR-550a-3p	4.20626	-0.313716	0.42811	-0.732794	0.463684	0.756728	none	Obesity
hsa-miR-6753-5p	0.618843	-1.02039	1.39691	-0.730463	0.465107	0.756728	none	Obesity
hsa-miR-5002-3p	1.29935	-0.670917	0.919609	-0.729568	0.465654	0.757014	none	Obesity
hsa-miR-3145-5p	5.35681	-0.243349	0.334894	-0.726645	0.467444	0.759316	none	Obesity
hsa-let-7g-5p	3.07168	-0.174233	0.240987	-0.722998	0.469681	0.761637	none	Obesity
hsa-miR-1909-5p	0.283026	0.863874	1.19771	0.721273	0.470742	0.761637	none	Obesity
hsa-miR-3659	1.08733	-0.622739	0.862422	-0.722082	0.470244	0.761637	none	Obesity
hsa-miR-3667-5p	2.76888	0.434228	0.601168	0.722308	0.470105	0.761637	none	Obesity
hsa_piR_016899/gb/DQ593271/Homo	2.44256	0.872842	1.20987	0.721433	0.470643	0.761637	none	Obesity
hsa-miR-8060	7.89333	-0.210167	0.292793	-0.717801	0.47288	0.763883	none	Obesity
hsa_piR_014620/gb/DQ590013/Homo	108.403	-0.437092	0.608842	-0.717908	0.472814	0.763883	none	Obesity
hsa-miR-29c-5p	40.0297	0.111384	0.155465	0.716459	0.473708	0.764008	none	Obesity
hsa-miR-641	6.97976	0.161438	0.225161	0.71699	0.47338	0.764008	none	Obesity
hsa-miR-3126-5p	1.49962	-0.60104	0.839838	-0.715661	0.4742	0.764198	none	Obesity
hsa-miR-6772-5p	0.914472	-0.870037	1.21706	-0.714867	0.474691	0.764385	none	Obesity
hsa-miR-4692	0.606375	0.969454	1.35894	0.713389	0.475605	0.764993	none	Obesity
hsa-miR-6803-3p	8.54947	-0.146389	0.205303	-0.713041	0.47582	0.764993	none	Obesity
hsa-miR-99b-3p	61.1608	0.173907	0.244575	0.711058	0.477048	0.766362	none	Obesity
hsa-miR-18a-3p	10.5141	0.148642	0.210118	0.707421	0.479305	0.769207	none	Obesity
hsa-miR-211-5p	2.59357	-0.540625	0.765346	-0.70638	0.479952	0.769207	none	Obesity
hsa-miR-642a-5p	7.6924	-0.256055	0.362474	-0.70641	0.479933	0.769207	none	Obesity
hsa-miR-3142	6.28409	-0.232705	0.330058	-0.705042	0.480784	0.769934	none	Obesity
hsa-let-7f-5p	51.0399	-0.133034	0.189091	-0.703542	0.481718	0.770577	none	Obesity
hsa-miR-3130-3p	1.73881	-0.563632	0.801543	-0.703183	0.481942	0.770577	none	Obesity
hsa-miR-936	6.78477	-0.273118	0.389301	-0.701559	0.482954	0.77159	none	Obesity
hsa-miR-132-3p	25.3941	0.122323	0.176064	0.694762	0.487205	0.773347	none	Obesity
hsa-miR-150-5p	396.999	-0.288552	0.418578	-0.689361	0.490596	0.773347	none	Obesity
hsa-miR-27b-5p	3.15501	0.334651	0.481693	0.69474	0.487218	0.773347	none	Obesity
hsa-miR-30c-5p	372.257	0.286903	0.410512	0.698889	0.484621	0.773347	none	Obesity
hsa-miR-31-3p	1.92467	-0.525068	0.766206	-0.685283	0.493165	0.773347	none	Obesity
hsa-miR-3140-3p	8.69458	-0.137459	0.199027	-0.690657	0.489781	0.773347	none	Obesity
hsa-miR-3182	7.24577	-0.225794	0.327463	-0.689526	0.490492	0.773347	none	Obesity
hsa-miR-3192-5p	6.43981	-0.170002	0.247421	-0.687096	0.492023	0.773347	none	Obesity
hsa-miR-345-3p	0.668878	0.855028	1.23002	0.695135	0.486971	0.773347	none	Obesity
hsa-miR-378f	0.577859	-0.942898	1.37514	-0.685675	0.492918	0.773347	none	Obesity
hsa-miR-3936	0.73248	0.857429	1.23496	0.694298	0.487495	0.773347	none	Obesity
hsa-miR-4778-5p	3.69649	-0.32059	0.46702	-0.68646	0.492423	0.773347	none	Obesity
hsa-miR-4999-3p	6.83936	-0.215928	0.310473	-0.695479	0.486755	0.773347	none	Obesity
hsa-miR-628-3p	118.199	-0.117669	0.170216	-0.691292	0.489382	0.773347	none	Obesity
hsa-miR-6726-5p	0.734694	-0.868597	1.26231	-0.688103	0.491388	0.773347	none	Obesity
hsa-miR-6813-5p	13.0203	-0.144479	0.207147	-0.697473	0.485507	0.773347	none	Obesity
hsa-miR-6814-3p	1.89108	-0.549809	0.800847	-0.686535	0.492376	0.773347	none	Obesity
hsa-miR-6833-5p	3.60001	-0.286526	0.41748	-0.686322	0.49251	0.773347	none	Obesity
hsa-miR-6850-3p	1.41795	-0.552401	0.794151	-0.695586	0.486688	0.773347	none	Obesity
hsa-miR-92b-5p	22.0743	-0.121757	0.17737	-0.686457	0.492425	0.773347	none	Obesity
hsa-miR-937-5p	3.16292	-0.384617	0.559468	-0.687469	0.491787	0.773347	none	Obesity
hsa_piR_009294/gb/DQ582566/Homo	7.37828	-0.476147	0.68562	-0.694476	0.487384	0.773347	none	Obesity
hsa_piR_013624/gb/DQ588594/Homo	7.35516	-0.563874	0.818925	-0.688554	0.491104	0.773347	none	Obesity
hsa_piR_018573/gb/DQ595539/Homo	4.78371	-0.30126	0.435065	-0.692447	0.488656	0.773347	none	Obesity
hsa-miR-1224-3p	3.14876	-0.400871	0.585491	-0.684675	0.493549	0.773354	none	Obesity
hsa-let-7f-1-3p	30.2167	-0.131603	0.192577	-0.683377	0.494369	0.774043	none	Obesity
hsa-miR-2355-3p	27.1477	0.140351	0.206657	0.679149	0.497043	0.774916	none	Obesity
hsa-miR-32-5p	242.387	-0.144053	0.212623	-0.677502	0.498088	0.774916	none	Obesity
hsa-miR-4259	7.88203	-0.213653	0.31534	-0.677531	0.498069	0.774916	none	Obesity
hsa-miR-4436b-3p	1.50445	0.581145	0.856625	0.678413	0.49751	0.774916	none	Obesity
hsa-miR-4745-5p	3.98277	-0.282921	0.416435	-0.679388	0.496892	0.774916	none	Obesity
hsa-miR-486-3p	14.6581	-0.15411	0.228011	-0.675889	0.499111	0.774916	none	Obesity
hsa-miR-488-3p	1.27036	-0.568236	0.835787	-0.679881	0.49658	0.774916	none	Obesity
hsa-miR-548t-5p	8.56535	-0.242125	0.356369	-0.679423	0.49687	0.774916	none	Obesity
hsa-miR-5694	3.36506	0.300934	0.442691	0.679784	0.496641	0.774916	none	Obesity
hsa-miR-6776-3p	0.578524	0.969522	1.43442	0.675899	0.499105	0.774916	none	Obesity
hsa-miR-942-3p	23.4448	0.0964345	0.142441	0.677013	0.498398	0.774916	none	Obesity
hsa-miR-4649-5p	2.74907	-0.337952	0.501031	-0.674513	0.499985	0.775681	none	Obesity
hsa-miR-6885-3p	1.69121	-0.581796	0.864138	-0.673268	0.500777	0.776319	none	Obesity
hsa-miR-6875-5p	2.20752	-0.542567	0.807563	-0.671857	0.501675	0.776529	none	Obesity
hsa_piR_019963/gb/DQ597422/Homo	0.25955	-1.12727	1.67651	-0.672392	0.501334	0.776529	none	Obesity
hsa-miR-182-5p	449.485	-0.216305	0.322324	-0.671079	0.50217	0.77655	none	Obesity
hsa-miR-3128	11.317	0.222881	0.332341	0.670638	0.502451	0.77655	none	Obesity
hsa-miR-1275	9.85989	-0.122785	0.183479	-0.669206	0.503364	0.777292	none	Obesity
hsa-miR-4423-3p	0.470039	0.835489	1.24944	0.668689	0.503694	0.777292	none	Obesity
hsa-miR-3908	0.730214	0.781441	1.17362	0.665838	0.505514	0.778921	none	Obesity
hsa-miR-744-3p	3.94589	-0.395028	0.593132	-0.666004	0.505409	0.778921	none	Obesity
hsa-miR-6746-5p	2.1173	-0.614121	0.925495	-0.663559	0.506972	0.780577	none	Obesity
hsa-miR-6826-5p	1.71953	-0.495703	0.748213	-0.662516	0.507641	0.781015	none	Obesity
hsa-miR-1303	13.2341	0.132405	0.200448	0.660544	0.508905	0.781737	none	Obesity
hsa-miR-3145-3p	2.04842	-0.495469	0.753139	-0.657872	0.510621	0.781737	none	Obesity
hsa-miR-4323	2.09143	-0.500345	0.762943	-0.655808	0.511947	0.781737	none	Obesity
hsa-miR-4728-3p	1.53128	-0.532782	0.811806	-0.656292	0.511637	0.781737	none	Obesity
hsa-miR-548f-5p	0.61144	0.794817	1.21043	0.656637	0.511414	0.781737	none	Obesity
hsa-miR-570-3p	7.54077	-0.160215	0.244112	-0.656316	0.511621	0.781737	none	Obesity
hsa-miR-6750-5p	2.20532	-0.609922	0.930014	-0.655819	0.51194	0.781737	none	Obesity
hsa-miR-6861-5p	1.42081	0.564952	0.859421	0.657363	0.510948	0.781737	none	Obesity
hsa-miR-6867-5p	7.36941	-0.172464	0.262796	-0.656266	0.511653	0.781737	none	Obesity
hsa-miR-8088	2.94186	-0.393131	0.598389	-0.656983	0.511192	0.781737	none	Obesity
hsa-miR-6817-5p	1.45309	-0.592402	0.904152	-0.655202	0.512338	0.781747	none	Obesity
hsa-miR-3614-5p	5.46989	-0.286311	0.437482	-0.654452	0.512821	0.781898	none	Obesity
hsa-miR-424-5p	27.7209	-0.171966	0.263016	-0.653821	0.513227	0.781932	none	Obesity
hsa-miR-1181	3.58361	-0.298659	0.458569	-0.651284	0.514863	0.782669	none	Obesity
hsa-miR-34c-3p	6.08286	-0.184382	0.28275	-0.652104	0.514334	0.782669	none	Obesity
hsa-miR-493-3p	44.1197	-0.168479	0.258519	-0.651708	0.51459	0.782669	none	Obesity
hsa-miR-1276	4.70027	0.237985	0.368995	0.644955	0.518956	0.783115	none	Obesity
hsa-miR-1468-3p	0.550705	0.868423	1.34317	0.646545	0.517926	0.783115	none	Obesity
hsa-miR-26b-5p	13.0032	-0.117671	0.181666	-0.647735	0.517157	0.783115	none	Obesity
hsa-miR-27a-3p	333.363	0.301017	0.466187	0.6457	0.518474	0.783115	none	Obesity
hsa-miR-3143	4.5227	-0.236348	0.365465	-0.646705	0.517823	0.783115	none	Obesity
hsa-miR-370-3p	177.255	0.177905	0.275871	0.644886	0.519001	0.783115	none	Obesity
hsa-miR-3942-3p	1.58696	-0.524349	0.808056	-0.648902	0.516402	0.783115	none	Obesity
hsa-miR-4480	1.75153	-0.561785	0.869179	-0.64634	0.518059	0.783115	none	Obesity
hsa-miR-4686	8.30736	-0.210643	0.324196	-0.649738	0.515861	0.783115	none	Obesity
hsa-miR-5003-5p	3.05743	-0.40667	0.627576	-0.648001	0.516984	0.783115	none	Obesity
hsa-miR-638	2.88943	0.429323	0.66688	0.643779	0.519719	0.783617	none	Obesity
hsa-miR-362-5p	11.2655	0.147492	0.230305	0.640421	0.521899	0.785563	none	Obesity
hsa-miR-6743-5p	1.85156	-0.512558	0.800075	-0.640637	0.521758	0.785563	none	Obesity
hsa-miR-6835-5p	4.00204	-0.288378	0.450583	-0.640011	0.522166	0.785563	none	Obesity
hsa-miR-133a-5p	1.12229	0.772724	1.20987	0.638682	0.52303	0.785765	none	Obesity
hsa-miR-6888-5p	8.99633	-0.282658	0.442609	-0.638617	0.523072	0.785765	none	Obesity
hsa-miR-4712-5p	2.41201	0.401497	0.629882	0.637416	0.523854	0.78636	none	Obesity
hsa-miR-1247-5p	5.19894	-0.264605	0.417679	-0.633513	0.526398	0.787857	none	Obesity
hsa-miR-1539	5.32592	-0.206656	0.326033	-0.633851	0.526178	0.787857	none	Obesity
hsa-miR-23a-3p	143.848	-0.508625	0.800635	-0.635277	0.525248	0.787857	none	Obesity
hsa-miR-6859-5p	4.96215	-0.214126	0.337724	-0.634025	0.526064	0.787857	none	Obesity
hsa-miR-516b-3p	1.68128	-0.445232	0.703714	-0.63269	0.526936	0.788083	none	Obesity
hsa-miR-188-3p	1.31347	-0.513089	0.813302	-0.630871	0.528125	0.789176	none	Obesity
hsa-miR-1914-5p	9.91768	-0.162428	0.258696	-0.627871	0.530088	0.789176	none	Obesity
hsa-miR-30a-3p	30.0093	-0.115043	0.183702	-0.626246	0.531154	0.789176	none	Obesity
hsa-miR-3194-3p	2.38548	-0.482081	0.765671	-0.629619	0.528944	0.789176	none	Obesity
hsa-miR-4473	1.05838	-0.812766	1.29448	-0.627873	0.530087	0.789176	none	Obesity
hsa-miR-5581-3p	0.383477	0.889675	1.41927	0.626852	0.530756	0.789176	none	Obesity
hsa-miR-572	4.68706	0.308011	0.491818	0.62627	0.531138	0.789176	none	Obesity
hsa-miR-6090	2.01779	-0.487606	0.778474	-0.626361	0.531078	0.789176	none	Obesity
hsa_piR_015346/gb/DQ590964/Homo	1.17843	-0.778803	1.23987	-0.628131	0.529918	0.789176	none	Obesity
hsa-miR-29c-3p	466.396	-0.323346	0.517808	-0.624451	0.532331	0.789198	none	Obesity
hsa-miR-5587-3p	0.798649	0.85908	1.37458	0.624978	0.531985	0.789198	none	Obesity
hsa-miR-99a-3p	3.4572	0.316137	0.505529	0.625359	0.531736	0.789198	none	Obesity
hsa-miR-4301	47.7211	-0.126816	0.203482	-0.62323	0.533134	0.789371	none	Obesity
hsa-miR-454-5p	36.9861	0.100393	0.161273	0.622505	0.53361	0.789371	none	Obesity
hsa-miR-8485	6.58666	0.157395	0.252624	0.623042	0.533257	0.789371	none	Obesity
hsa-miR-196a-3p	16.268	-0.192569	0.310527	-0.620135	0.535169	0.789955	none	Obesity
hsa-miR-383-3p	1.46486	-0.495274	0.797183	-0.62128	0.534415	0.789955	none	Obesity
hsa-miR-758-3p	1.96796	-0.481564	0.775915	-0.620639	0.534837	0.789955	none	Obesity
hsa-miR-3935	1.53451	-0.494458	0.798723	-0.61906	0.535877	0.790428	none	Obesity
hsa-miR-617	1.7147	-0.548966	0.888018	-0.618192	0.536449	0.790699	none	Obesity
hsa-miR-10b-3p	6.9819	0.176268	0.285746	0.616868	0.537322	0.79118	none	Obesity
hsa-miR-4294	0.18137	1.5603	2.53083	0.616519	0.537552	0.79118	none	Obesity
hsa-miR-640	11.4321	-0.183879	0.29982	-0.613298	0.53968	0.793165	none	Obesity
hsa-miR-6870-3p	6.99132	0.187708	0.305977	0.613472	0.539564	0.793165	none	Obesity
hsa-miR-6729-3p	9.0821	0.189015	0.309797	0.610127	0.541778	0.795675	none	Obesity
hsa-miR-3151-3p	14.1752	-0.151001	0.248326	-0.608077	0.543136	0.796109	none	Obesity
hsa-miR-4529-5p	1.37082	-0.467464	0.769204	-0.607724	0.54337	0.796109	none	Obesity
hsa-miR-4665-5p	5.59379	0.182506	0.30051	0.607323	0.543636	0.796109	none	Obesity
hsa-miR-4729	3.25038	-0.356576	0.587	-0.607455	0.543549	0.796109	none	Obesity
hsa-miR-4433a-3p	155.963	0.132115	0.218794	0.603834	0.545954	0.798355	none	Obesity
hsa-miR-4754	11.3164	-0.179516	0.297099	-0.604229	0.545692	0.798355	none	Obesity
hsa-miR-6804-3p	1.19149	-0.476747	0.790679	-0.602959	0.546536	0.798633	none	Obesity
hsa-miR-192-5p	381.971	0.196926	0.327126	0.601989	0.547182	0.799003	none	Obesity
hsa-miR-5007-3p	34.3546	-0.199417	0.331663	-0.601264	0.547664	0.799134	none	Obesity
hsa-miR-128-1-5p	7.23378	0.115127	0.191733	0.600454	0.548203	0.799349	none	Obesity
hsa-miR-365a-5p	7.73109	-0.209658	0.349964	-0.599085	0.549116	0.799535	none	Obesity
hsa-miR-6820-3p	0.583668	0.724182	1.20799	0.599495	0.548843	0.799535	none	Obesity
hsa-miR-363-5p	8.06564	-0.182172	0.305048	-0.597192	0.550379	0.800802	none	Obesity
hsa-miR-376a-5p	2.78802	-0.373771	0.62771	-0.595452	0.551541	0.801919	none	Obesity
hsa-miR-4724-3p	1.43569	-0.493143	0.829002	-0.594864	0.551935	0.801919	none	Obesity
hsa-miR-3689b-3p	11.9626	-0.244546	0.411559	-0.594194	0.552382	0.801998	none	Obesity
hsa-miR-30a-5p	456.787	0.162364	0.274019	0.592526	0.553498	0.802474	none	Obesity
hsa-miR-652-5p	1.53541	-0.441845	0.745304	-0.592838	0.553289	0.802474	none	Obesity
hsa-miR-218-2-3p	1.73191	-0.446192	0.754687	-0.591227	0.554368	0.802745	none	Obesity
hsa-miR-659-3p	0.328814	1.11403	1.88477	0.59107	0.554474	0.802745	none	Obesity
hsa-miR-576-3p	15.7339	-0.104057	0.176849	-0.588395	0.556267	0.804213	none	Obesity
hsa-miR-675-5p	1.66571	-0.485901	0.825828	-0.58838	0.556277	0.804213	none	Obesity
hsa-miR-4701-3p	1.55735	-0.530506	0.902954	-0.587523	0.556853	0.804474	none	Obesity
hsa-miR-128-3p	263.419	-0.459145	0.78476	-0.585077	0.558496	0.804554	none	Obesity
hsa-miR-190b	39.3733	-0.0774414	0.132129	-0.586103	0.557806	0.804554	none	Obesity
hsa-miR-340-5p	313.339	0.166108	0.28384	0.585217	0.558402	0.804554	none	Obesity
hsa-miR-8065	5.4994	0.255267	0.436605	0.584663	0.558774	0.804554	none	Obesity
hsa_piR_019521/gb/DQ596805/Homo	10.1688	-0.460132	0.787221	-0.584502	0.558883	0.804554	none	Obesity
hsa-miR-6874-5p	5.4566	-0.235448	0.403322	-0.58377	0.559375	0.804694	none	Obesity
hsa-miR-548an	5.47815	0.240054	0.413332	0.580777	0.561391	0.807024	none	Obesity
hsa-miR-1-5p	5.02629	0.233464	0.404903	0.576592	0.564215	0.807664	none	Obesity
hsa-miR-3170	0.921272	0.720501	1.24869	0.577007	0.563935	0.807664	none	Obesity
hsa-miR-5680	3.0554	0.326941	0.566455	0.577172	0.563824	0.807664	none	Obesity
hsa-miR-6085	2.82534	-0.341576	0.590656	-0.5783	0.563062	0.807664	none	Obesity
hsa-miR-6891-3p	6.71073	-0.178979	0.310317	-0.576762	0.5641	0.807664	none	Obesity
hsa_piR_008112/gb/DQ581031/Homo	15.7915	-0.115119	0.198712	-0.579326	0.562369	0.807664	none	Obesity
hsa-miR-6844	1.14918	-0.517013	0.900918	-0.573874	0.566053	0.809727	none	Obesity
hsa-miR-105-5p	13.3388	0.090864	0.158956	0.571628	0.567574	0.810332	none	Obesity
hsa-miR-3175	14.121	0.113125	0.198969	0.568554	0.569659	0.810332	none	Obesity
hsa-miR-3662	2.84455	-0.456322	0.801174	-0.569567	0.568972	0.810332	none	Obesity
hsa-miR-4274	8.03669	-0.194813	0.341218	-0.570933	0.568045	0.810332	none	Obesity
hsa-miR-4802-3p	0.53725	0.868572	1.52513	0.569508	0.569011	0.810332	none	Obesity
hsa-miR-652-3p	60.9808	0.100032	0.175633	0.569552	0.568982	0.810332	none	Obesity
hsa-miR-6732-3p	5.44949	-0.183069	0.321973	-0.568585	0.569638	0.810332	none	Obesity
hsa_piR_020548/gb/DQ598263/Homo	13.7332	-0.29159	0.51123	-0.57037	0.568427	0.810332	none	Obesity
hsa-miR-30c-2-3p	0.944008	0.672082	1.18717	0.566119	0.571313	0.811551	none	Obesity
hsa-miR-618	7.29633	-0.189423	0.334538	-0.566222	0.571243	0.811551	none	Obesity
hsa-miR-4777-3p	1.44989	0.446235	0.78999	0.564861	0.572168	0.81174	none	Obesity
hsa-miR-5006-3p	7.04842	-0.173026	0.306375	-0.564752	0.572243	0.81174	none	Obesity
hsa-miR-3689b-5p	3.27762	-0.396204	0.70535	-0.561713	0.574312	0.813541	none	Obesity
hsa-miR-378j	5.34813	-0.170954	0.304044	-0.562267	0.573934	0.813541	none	Obesity
hsa-miR-7113-5p	1.96022	0.377777	0.673391	0.561007	0.574793	0.813658	none	Obesity
hsa-miR-1180-3p	41.0845	-0.125651	0.224283	-0.560237	0.575318	0.813835	none	Obesity
hsa-miR-17-5p	243.445	-0.121124	0.217612	-0.556606	0.577797	0.816774	none	Obesity
hsa-miR-4325	8.6567	-0.125682	0.226271	-0.555447	0.578589	0.817327	none	Obesity
hsa-miR-1306-5p	72.2579	0.0918608	0.165803	0.554036	0.579554	0.818123	none	Obesity
hsa-miR-601	4.66712	-0.239521	0.433016	-0.553145	0.580164	0.818417	none	Obesity
hsa-miR-4433b-3p	50.2982	0.125911	0.228335	0.55143	0.581339	0.819506	none	Obesity
hsa-miR-374a-5p	174.647	-0.121145	0.220602	-0.549158	0.582897	0.820827	none	Obesity
hsa-miR-676-5p	1.83821	-0.443887	0.808701	-0.548889	0.583082	0.820827	none	Obesity
hsa-miR-2682-5p	2.16876	-0.464403	0.848006	-0.547641	0.583938	0.821106	none	Obesity
hsa-miR-6799-5p	0.932365	-0.662248	1.21105	-0.546839	0.584489	0.821106	none	Obesity
hsa-miR-95-3p	11.3935	-0.119294	0.218106	-0.546952	0.584411	0.821106	none	Obesity
hsa-miR-3164	1.83288	-0.408187	0.74928	-0.544772	0.58591	0.821284	none	Obesity
hsa-miR-4664-3p	4.67452	-0.221332	0.405366	-0.546005	0.585063	0.821284	none	Obesity
hsa-miR-6072	5.27637	-0.234485	0.430913	-0.544158	0.586333	0.821284	none	Obesity
hsa-miR-6884-3p	1.87645	-0.450057	0.827729	-0.543724	0.586631	0.821284	none	Obesity
hsa-miR-7855-5p	2.8414	0.314703	0.57731	0.545119	0.585672	0.821284	none	Obesity
hsa-miR-154-5p	10.1341	-0.138237	0.256168	-0.539635	0.589449	0.821356	none	Obesity
hsa-miR-376b-5p	1.3702	-0.447317	0.825605	-0.541806	0.587952	0.821356	none	Obesity
hsa-miR-4788	1.53506	-0.429545	0.793858	-0.541085	0.588449	0.821356	none	Obesity
hsa-miR-6720-3p	1.16759	-0.49584	0.915709	-0.541482	0.588175	0.821356	none	Obesity
hsa-miR-6738-5p	8.13651	-0.171563	0.317972	-0.539553	0.589506	0.821356	none	Obesity
hsa-miR-675-3p	3.08424	-0.39964	0.739634	-0.540321	0.588976	0.821356	none	Obesity
hsa-miR-6861-3p	1.99437	-0.411873	0.759027	-0.542633	0.587382	0.821356	none	Obesity
hsa-miR-1283	1.06451	-0.445844	0.828704	-0.538001	0.590576	0.822286	none	Obesity
hsa-miR-1292-5p	20.3332	0.0830365	0.155078	0.535448	0.59234	0.823054	none	Obesity
hsa-miR-4707-3p	2.78746	0.337529	0.630062	0.535708	0.59216	0.823054	none	Obesity
hsa-miR-7110-3p	9.21693	-0.155866	0.290664	-0.536241	0.591792	0.823054	none	Obesity
hsa-miR-152-5p	5.43103	-0.174718	0.327755	-0.533074	0.593982	0.824773	none	Obesity
hsa-miR-1236-3p	2.47586	-0.418458	0.78661	-0.531977	0.594742	0.825199	none	Obesity
hsa-miR-338-3p	73.0558	0.0992736	0.187412	0.529708	0.596314	0.825199	none	Obesity
hsa-miR-4530	1.26411	-0.484007	0.913322	-0.529941	0.596153	0.825199	none	Obesity
hsa-miR-6737-5p	3.46717	0.332235	0.625937	0.53078	0.595571	0.825199	none	Obesity
hsa-miR-98-5p	509.08	0.224	0.42162	0.531283	0.595223	0.825199	none	Obesity
hsa-miR-7706	6.92915	-0.12097	0.228805	-0.528705	0.59701	0.825601	none	Obesity
hsa-miR-5739	0.742195	0.651727	1.23839	0.52627	0.598701	0.827123	none	Obesity
hsa-miR-6815-5p	1.35673	-0.4496	0.854834	-0.525949	0.598923	0.827123	none	Obesity
hsa-miR-125b-1-3p	6.95661	-0.171575	0.326748	-0.525098	0.599515	0.827157	none	Obesity
hsa-miR-4436b-5p	2.48791	-0.354801	0.676893	-0.524162	0.600166	0.827157	none	Obesity
hsa-miR-548h-5p	3.18034	0.295655	0.56401	0.524202	0.600138	0.827157	none	Obesity
hsa-miR-5001-3p	3.1461	-0.307483	0.591317	-0.519997	0.603065	0.829656	none	Obesity
hsa-miR-596	2.46331	0.338196	0.65077	0.519686	0.603282	0.829656	none	Obesity
hsa-miR-635	2.45907	-0.308724	0.594593	-0.519219	0.603608	0.829656	none	Obesity
hsa_piR_001152/gb/DQ571500/Homo	0.193389	-0.949586	1.82665	-0.51985	0.603168	0.829656	none	Obesity
hsa-miR-6777-5p	5.28282	-0.19949	0.386242	-0.516488	0.605514	0.830035	none	Obesity
hsa-miR-6864-5p	2.47555	0.290912	0.563206	0.516529	0.605485	0.830035	none	Obesity
hsa-miR-6892-5p	6.46868	-0.175409	0.338525	-0.518157	0.604349	0.830035	none	Obesity
hsa-miR-885-5p	9.51122	-0.129772	0.250876	-0.517275	0.604964	0.830035	none	Obesity
hsa-miR-554	2.49663	-0.305949	0.593885	-0.515165	0.606437	0.830742	none	Obesity
hsa-miR-3938	1.68835	-0.401416	0.788323	-0.509203	0.61061	0.834696	none	Obesity
hsa-miR-5088-5p	2.20231	-0.395564	0.776991	-0.509098	0.610684	0.834696	none	Obesity
hsa-miR-889-5p	7.93566	0.211511	0.416267	0.508115	0.611373	0.834696	none	Obesity
hsa_piR_004307/gb/DQ575881/Homo	1.29144	-0.425892	0.83778	-0.508358	0.611202	0.834696	none	Obesity
hsa_piR_020388/gb/DQ598008/Homo	5.77576	0.160294	0.31436	0.509908	0.610116	0.834696	none	Obesity
hsa-miR-155-5p	288.965	-0.365945	0.722227	-0.50669	0.612372	0.834848	none	Obesity
hsa-miR-6747-5p	11.4862	-0.159466	0.314912	-0.506384	0.612587	0.834848	none	Obesity
hsa_piR_020009/gb/DQ597484/Homo	138.847	-0.108038	0.213427	-0.506204	0.612714	0.834848	none	Obesity
hsa-miR-4533	5.50573	0.199353	0.394898	0.504821	0.613685	0.835391	none	Obesity
hsa-miR-518c-3p	0.776911	0.743014	1.47457	0.503885	0.614342	0.835391	none	Obesity
hsa_piR_020828/gb/DQ598675/Homo	1.91334	-0.297525	0.59	-0.504279	0.614066	0.835391	none	Obesity
hsa-miR-1321	2.48822	0.310441	0.621988	0.49911	0.617702	0.836129	none	Obesity
hsa-miR-149-5p	6.61437	-0.172694	0.34625	-0.498757	0.617951	0.836129	none	Obesity
hsa-miR-19a-5p	1.74992	0.329984	0.660793	0.499376	0.617515	0.836129	none	Obesity
hsa-miR-2278	2.56347	-0.314035	0.627447	-0.500497	0.616725	0.836129	none	Obesity
hsa-miR-3653-5p	26.1985	-0.129701	0.260252	-0.498367	0.618225	0.836129	none	Obesity
hsa-miR-548ac	1.78074	-0.369626	0.739298	-0.499968	0.617097	0.836129	none	Obesity
hsa-miR-6806-3p	3.86135	-0.201573	0.402722	-0.500527	0.616704	0.836129	none	Obesity
hsa-miR-6834-5p	9.97347	-0.138736	0.278988	-0.497282	0.61899	0.836129	none	Obesity
hsa-miR-885-3p	13.7967	0.149132	0.299095	0.498611	0.618054	0.836129	none	Obesity
hsa-miR-9-5p	20.129	-0.112685	0.226551	-0.497393	0.618912	0.836129	none	Obesity
hsa-miR-10a-3p	8.01022	-0.093611	0.188622	-0.496289	0.619691	0.836472	none	Obesity
hsa-miR-484	336.869	-0.153042	0.308703	-0.495758	0.620065	0.836472	none	Obesity
hsa-miR-3190-5p	2.67092	-0.413981	0.836109	-0.495128	0.62051	0.836518	none	Obesity
hsa-miR-196b-3p	1.59176	0.427132	0.865696	0.493397	0.621732	0.837612	none	Obesity
hsa-miR-152-3p	270.782	0.0953959	0.194873	0.489529	0.624467	0.838702	none	Obesity
hsa-miR-2392	8.25458	-0.144243	0.294892	-0.489138	0.624744	0.838702	none	Obesity
hsa-miR-28-3p	241.148	-0.385819	0.787146	-0.49015	0.624028	0.838702	none	Obesity
hsa-miR-4433a-5p	73.3951	-0.152588	0.310777	-0.490987	0.623436	0.838702	none	Obesity
hsa-miR-4725-5p	2.93816	-0.342721	0.701207	-0.488759	0.625012	0.838702	none	Obesity
hsa-miR-6499-5p	0.396278	-0.667752	1.36262	-0.490051	0.624098	0.838702	none	Obesity
hsa-miR-4440	4.53252	0.208757	0.428184	0.487539	0.625876	0.839309	none	Obesity
hsa-miR-8068	7.51757	-0.134946	0.277271	-0.486692	0.626477	0.839561	none	Obesity
hsa-miR-874-5p	1.78323	-0.367755	0.757015	-0.485797	0.627111	0.839859	none	Obesity
hsa-miR-548at-5p	6.49504	0.113658	0.23508	0.483486	0.628751	0.841501	none	Obesity
hsa-miR-5193	15.7012	-0.0935108	0.193694	-0.482776	0.629255	0.841623	none	Obesity
hsa-miR-22-5p	16.0808	0.079216	0.164666	0.481072	0.630465	0.842689	none	Obesity
hsa-miR-6730-5p	28.8644	0.0899408	0.187703	0.479164	0.631822	0.843948	none	Obesity
hsa-miR-3186-3p	1.19746	0.452236	0.948322	0.47688	0.633447	0.845011	none	Obesity
hsa-miR-4684-3p	1.54036	-0.368878	0.772604	-0.477448	0.633043	0.845011	none	Obesity
hsa-miR-6812-5p	1.81796	-0.366872	0.775159	-0.473285	0.63601	0.847874	none	Obesity
hsa-miR-3160-5p	0.568927	0.640184	1.35448	0.472641	0.63647	0.847932	none	Obesity
hsa-miR-3179	3.70034	-0.186165	0.395184	-0.471083	0.637581	0.848858	none	Obesity
hsa-miR-6763-5p	3.53124	-0.270858	0.576185	-0.470088	0.638292	0.849168	none	Obesity
hsa-miR-7848-3p	4.34144	0.171114	0.36439	0.46959	0.638648	0.849168	none	Obesity
hsa-miR-4655-5p	15.5691	-0.133598	0.286013	-0.467104	0.640425	0.849314	none	Obesity
hsa-miR-552-3p	1.37653	-0.39449	0.841944	-0.468547	0.639394	0.849314	none	Obesity
hsa-miR-5700	2.26917	-0.360697	0.772035	-0.467203	0.640355	0.849314	none	Obesity
hsa-miR-6795-5p	1.70927	-0.356905	0.763222	-0.46763	0.640049	0.849314	none	Obesity
hsa-miR-3680-3p	1.48517	-0.388729	0.834302	-0.465932	0.641264	0.849377	none	Obesity
hsa_piR_015254/gb/DQ590835/Homo	4.20482	-0.322198	0.691601	-0.465872	0.641307	0.849377	none	Obesity
hsa-miR-1203	0.753792	0.607604	1.30905	0.464158	0.642534	0.849898	none	Obesity
hsa-miR-4663	0.587637	0.604459	1.30174	0.464346	0.6424	0.849898	none	Obesity
hsa-miR-1252-3p	0.253955	0.774483	1.67266	0.463024	0.643347	0.850199	none	Obesity
hsa-miR-185-5p	2.18711	-0.131312	0.284525	-0.461512	0.644432	0.850199	none	Obesity
hsa-miR-4658	2.88891	0.285403	0.618191	0.461675	0.644315	0.850199	none	Obesity
hsa-miR-5093	0.579721	0.599196	1.29682	0.462049	0.644047	0.850199	none	Obesity
hsa-miR-5699-5p	4.29064	-0.200079	0.434562	-0.460416	0.645218	0.850685	none	Obesity
hsa-miR-181a-3p	70.7994	0.0956635	0.208264	0.459338	0.645992	0.851155	none	Obesity
hsa-miR-377-3p	8.35198	-0.136879	0.300106	-0.456104	0.648315	0.852562	none	Obesity
hsa-miR-6503-5p	6.63111	-0.143493	0.313898	-0.457132	0.647576	0.852562	none	Obesity
hsa-miR-665	1.81388	0.351561	0.770698	0.456159	0.648276	0.852562	none	Obesity
hsa-miR-4311	1.29276	-0.355392	0.782522	-0.454163	0.649712	0.853476	none	Obesity
hsa-miR-5187-5p	47.8471	0.0681476	0.150114	0.453972	0.649849	0.853476	none	Obesity
hsa-miR-199a-3p	10.6663	-0.09132	0.201818	-0.452487	0.650918	0.853504	none	Obesity
hsa-miR-24-3p	191.35	-0.366153	0.809721	-0.452197	0.651127	0.853504	none	Obesity
hsa-miR-6883-3p	7.14782	-0.14276	0.315436	-0.452581	0.650851	0.853504	none	Obesity
hsa-miR-219a-5p	4.28778	-0.205925	0.458553	-0.449075	0.653378	0.855354	none	Obesity
hsa-miR-7705	2.64716	0.25877	0.575876	0.44935	0.653179	0.855354	none	Obesity
hsa-miR-181b-5p	135.534	0.0694203	0.154918	0.448109	0.654075	0.855716	none	Obesity
hsa-let-7i-5p	46.4174	-0.0722442	0.162198	-0.445407	0.656026	0.857314	none	Obesity
hsa-miR-181c-3p	19.0647	0.0827333	0.185813	0.445251	0.656138	0.857314	none	Obesity
hsa-miR-3124-3p	7.53169	0.161009	0.363093	0.443437	0.65745	0.858338	none	Obesity
hsa-miR-3915	9.38537	-0.117379	0.265312	-0.442419	0.658186	0.858338	none	Obesity
hsa-miR-487a-5p	2.05695	-0.345811	0.781066	-0.442742	0.657952	0.858338	none	Obesity
hsa-miR-1304-3p	25.7613	0.0543124	0.123111	0.441165	0.659094	0.8587	none	Obesity
hsa-miR-145-5p	62.616	-0.112793	0.25584	-0.440871	0.659306	0.8587	none	Obesity
hsa-miR-219a-1-3p	1.9083	-0.324873	0.74154	-0.438106	0.661309	0.859781	none	Obesity
hsa-miR-4693-5p	5.70475	-0.141736	0.323013	-0.438794	0.660811	0.859781	none	Obesity
hsa-miR-5586-5p	8.87025	-0.118659	0.270924	-0.437978	0.661403	0.859781	none	Obesity
hsa-miR-10a-5p	356.223	0.0880308	0.203332	0.432941	0.665058	0.860141	none	Obesity
hsa-miR-200c-3p	66.3007	0.0831218	0.19183	0.433309	0.66479	0.860141	none	Obesity
hsa-miR-4266	1.72934	-0.376946	0.865912	-0.435316	0.663333	0.860141	none	Obesity
hsa-miR-4315	0.63503	0.568655	1.31189	0.433464	0.664678	0.860141	none	Obesity
hsa-miR-4326	10.7555	0.119981	0.276445	0.434013	0.664279	0.860141	none	Obesity
hsa-miR-628-5p	92.6471	0.0779995	0.178768	0.436317	0.662607	0.860141	none	Obesity
hsa-miR-6797-3p	13.4219	-0.0847692	0.195787	-0.432966	0.665039	0.860141	none	Obesity
hsa_piR_019420/gb/DQ596670/Homo	10.1839	-0.128547	0.294315	-0.436765	0.662282	0.860141	none	Obesity
hsa-miR-6790-5p	7.50365	-0.10949	0.254186	-0.430746	0.666653	0.861658	none	Obesity
hsa-miR-4298	3.8951	-0.183364	0.428821	-0.4276	0.668942	0.86352	none	Obesity
hsa-miR-6873-3p	3.42781	-0.226087	0.528266	-0.42798	0.668666	0.86352	none	Obesity
hsa-miR-518e-3p	1.34958	-0.381737	0.902469	-0.422991	0.672302	0.867307	none	Obesity
hsa-miR-4793-3p	7.49445	-0.110439	0.261953	-0.421599	0.673318	0.868069	none	Obesity
hsa-miR-548q	5.04299	-0.159629	0.38129	-0.418655	0.675468	0.87029	none	Obesity
hsa-miR-196a-5p	12.0024	0.0956363	0.22884	0.417917	0.676008	0.870435	none	Obesity
hsa-miR-135a-5p	2.61648	-0.234687	0.565921	-0.414698	0.678363	0.872915	none	Obesity
hsa-miR-1911-5p	0.640619	0.509295	1.23859	0.411191	0.680932	0.87317	none	Obesity
hsa-miR-1913	2.30928	0.252947	0.615528	0.410944	0.681114	0.87317	none	Obesity
hsa-miR-215-5p	55.2034	-0.0806793	0.196619	-0.410333	0.681561	0.87317	none	Obesity
hsa-miR-29b-2-5p	5.75106	-0.0914785	0.221161	-0.413628	0.679146	0.87317	none	Obesity
hsa-miR-382-3p	22.6041	-0.0999145	0.243296	-0.410671	0.681314	0.87317	none	Obesity
hsa-miR-553	1.99966	-0.334253	0.811341	-0.411977	0.680357	0.87317	none	Obesity
hsa-miR-6515-3p	3.29319	0.240192	0.58363	0.411548	0.680671	0.87317	none	Obesity
hsa-miR-4762-5p	0.630627	0.531846	1.3026	0.408295	0.683057	0.874025	none	Obesity
hsa-miR-6809-3p	0.824684	0.486311	1.19119	0.408255	0.683086	0.874025	none	Obesity
hsa-miR-4772-5p	1.15911	-0.329236	0.812684	-0.405122	0.685388	0.875762	none	Obesity
hsa-miR-580-5p	1.50413	-0.30608	0.757499	-0.404066	0.686164	0.875762	none	Obesity
hsa-miR-6863	2.34502	-0.315228	0.778375	-0.404982	0.685491	0.875762	none	Obesity
hsa_piR_018570/gb/DQ595536/Homo	48.5552	-0.0874248	0.216206	-0.404358	0.685949	0.875762	none	Obesity
hsa-miR-4423-5p	0.633151	0.495396	1.23425	0.401373	0.688145	0.877191	none	Obesity
hsa-miR-4746-5p	1.59831	-0.29055	0.723475	-0.401604	0.687976	0.877191	none	Obesity
hsa-miR-7161-3p	0.601858	0.524377	1.30889	0.400627	0.688695	0.877343	none	Obesity
hsa-miR-4652-3p	18.4918	-0.0636335	0.159162	-0.399804	0.689301	0.877566	none	Obesity
hsa-miR-2467-3p	0.58911	0.514717	1.29763	0.396659	0.691619	0.878302	none	Obesity
hsa-miR-4740-3p	2.05472	-0.312814	0.790204	-0.395864	0.692205	0.878302	none	Obesity
hsa-miR-592	1.78672	-0.301036	0.761131	-0.395511	0.692466	0.878302	none	Obesity
hsa-miR-615-3p	12.983	0.113466	0.28531	0.397695	0.690855	0.878302	none	Obesity
hsa-miR-6833-3p	3.69241	0.182098	0.459932	0.395924	0.692161	0.878302	none	Obesity
hsa-miR-7159-5p	0.758581	0.478234	1.20651	0.396378	0.691826	0.878302	none	Obesity
hsa-miR-4725-3p	5.90613	-0.141151	0.357453	-0.394881	0.692931	0.878345	none	Obesity
hsa-miR-195-3p	5.31126	-0.179729	0.457563	-0.392795	0.694471	0.879749	none	Obesity
hsa-miR-1247-3p	0.665514	0.538247	1.37556	0.391292	0.695582	0.880609	none	Obesity
hsa-miR-3154	5.10543	0.160251	0.410753	0.39014	0.696433	0.88114	none	Obesity
hsa-miR-4787-3p	5.99523	-0.105139	0.271449	-0.387324	0.698517	0.883227	none	Obesity
hsa-miR-8083	3.14152	0.247571	0.641277	0.386059	0.699453	0.883862	none	Obesity
hsa-miR-1238-5p	0.272055	0.594199	1.55351	0.382488	0.7021	0.884224	none	Obesity
hsa-miR-186-3p	8.88547	-0.082764	0.216106	-0.382979	0.701735	0.884224	none	Obesity
hsa-miR-33a-3p	3.59565	0.162575	0.424036	0.383399	0.701424	0.884224	none	Obesity
hsa-miR-377-5p	2.77014	0.238818	0.62492	0.382158	0.702344	0.884224	none	Obesity
hsa-miR-633	0.80768	0.476119	1.24223	0.383277	0.701514	0.884224	none	Obesity
hsa-miR-654-3p	211.683	-0.117479	0.30696	-0.382718	0.701929	0.884224	none	Obesity
hsa-miR-4441	0.650793	0.49654	1.30226	0.38129	0.702988	0.884297	none	Obesity
hsa-miR-6860	5.02023	-0.211053	0.555208	-0.380133	0.703846	0.884297	none	Obesity
hsa-miR-7109-3p	1.50181	-0.30695	0.806878	-0.380416	0.703636	0.884297	none	Obesity
hsa-miR-761	0.902258	0.476835	1.25569	0.37974	0.704138	0.884297	none	Obesity
hsa-let-7i-3p	6.48698	0.092244	0.245671	0.375479	0.707305	0.886556	none	Obesity
hsa-miR-155-3p	0.657165	0.48608	1.30488	0.372509	0.709514	0.886556	none	Obesity
hsa-miR-3161	5.35048	0.148142	0.395814	0.374272	0.708202	0.886556	none	Obesity
hsa-miR-4327	6.50695	-0.107337	0.287511	-0.373332	0.708901	0.886556	none	Obesity
hsa-miR-574-5p	76.9721	0.0902527	0.24219	0.372653	0.709407	0.886556	none	Obesity
hsa-miR-582-3p	0.633588	0.460304	1.22818	0.374787	0.707819	0.886556	none	Obesity
hsa-miR-6124	8.25095	-0.104484	0.280831	-0.372052	0.709854	0.886556	none	Obesity
hsa-miR-6503-3p	1.42682	-0.357648	0.958596	-0.373096	0.709077	0.886556	none	Obesity
hsa-miR-7704	5.15553	0.140921	0.378032	0.372775	0.709316	0.886556	none	Obesity
hsa-miR-4464	2.65191	0.213706	0.575927	0.371065	0.710589	0.88693	none	Obesity
hsa-miR-365b-3p	1.6266	-0.290728	0.787111	-0.369361	0.711859	0.88797	none	Obesity
hsa-miR-200b-5p	0.577406	0.441632	1.20203	0.367403	0.713318	0.88816	none	Obesity
hsa-miR-29a-5p	3.2369	0.189392	0.514961	0.367779	0.713038	0.88816	none	Obesity
hsa-miR-3974	11.0323	-0.108542	0.295287	-0.36758	0.713186	0.88816	none	Obesity
hsa-miR-423-3p	368.681	-0.260466	0.716746	-0.363401	0.716306	0.891335	none	Obesity
hsa-miR-1324	0.404262	0.556289	1.53642	0.362068	0.717301	0.892028	none	Obesity
hsa-miR-4281	1.36608	-0.338761	0.950843	-0.356275	0.721635	0.89687	none	Obesity
hsa-miR-1976	21.3454	0.043098	0.121627	0.354345	0.72308	0.897025	none	Obesity
hsa-miR-4484	12.0977	0.0607323	0.171354	0.354426	0.723019	0.897025	none	Obesity
hsa-miR-4646-3p	5.75671	-0.0938869	0.264431	-0.355053	0.72255	0.897025	none	Obesity
hsa-miR-3943	4.94696	-0.123461	0.350535	-0.352207	0.724683	0.897552	none	Obesity
hsa-miR-410-5p	5.11579	0.114757	0.325672	0.352371	0.72456	0.897552	none	Obesity
hsa-miR-4534	5.3664	-0.130669	0.371203	-0.352015	0.724827	0.897552	none	Obesity
hsa-miR-23a-5p	33.6217	0.0758797	0.216296	0.350813	0.725728	0.897577	none	Obesity
hsa-miR-5683	4.16322	-0.150408	0.428671	-0.350871	0.725685	0.897577	none	Obesity
hsa-miR-6797-5p	6.36144	-0.111537	0.318756	-0.349913	0.726404	0.897795	none	Obesity
hsa_piR_000552/gb/DQ570687/Homo	0.168685	-1.02166	2.924	-0.349403	0.726787	0.897795	none	Obesity
hsa-miR-1290	12.1959	-0.107256	0.307771	-0.348494	0.727469	0.898094	none	Obesity
hsa-miR-6785-3p	4.41809	-0.157324	0.452962	-0.347322	0.728349	0.898636	none	Obesity
hsa-miR-1343-5p	2.46412	0.217393	0.63441	0.34267	0.731847	0.899476	none	Obesity
hsa-miR-1910-5p	0.614221	0.445629	1.30185	0.342305	0.732121	0.899476	none	Obesity
hsa-miR-3613-3p	20.8307	-0.067533	0.197156	-0.342535	0.731948	0.899476	none	Obesity
hsa-miR-423-5p	5.79801	0.0648395	0.187994	0.344902	0.730168	0.899476	none	Obesity
hsa-miR-4667-3p	2.95258	0.169761	0.493128	0.344253	0.730656	0.899476	none	Obesity
hsa-miR-5089-3p	25.7813	-0.055051	0.160412	-0.343185	0.731459	0.899476	none	Obesity
hsa-miR-613	1.6838	0.273494	0.798885	0.342344	0.732092	0.899476	none	Obesity
hsa-miR-1200	2.20523	-0.262651	0.773284	-0.339657	0.734115	0.900296	none	Obesity
hsa-miR-4265	1.4374	-0.287948	0.84743	-0.33979	0.734015	0.900296	none	Obesity
hsa-miR-4462	5.67214	0.0979401	0.288208	0.339824	0.733989	0.900296	none	Obesity
hsa-miR-6752-3p	6.39087	-0.105862	0.312333	-0.338941	0.734654	0.900416	none	Obesity
hsa-miR-1287-3p	1.5497	-0.300639	0.889903	-0.337833	0.735489	0.900717	none	Obesity
hsa-miR-3649	1.91417	-0.222845	0.660395	-0.337441	0.735784	0.900717	none	Obesity
hsa-miR-361-5p	415.568	0.142767	0.424219	0.336541	0.736463	0.900868	none	Obesity
hsa-miR-626	10.8614	-0.100601	0.299316	-0.336104	0.736793	0.900868	none	Obesity
hsa-miR-142-3p	20.242	-0.0945688	0.284315	-0.332619	0.739422	0.901614	none	Obesity
hsa-miR-3666	7.7642	0.0899933	0.269303	0.334171	0.73825	0.901614	none	Obesity
hsa-miR-5703	8.67988	-0.111721	0.337929	-0.330604	0.740944	0.901614	none	Obesity
hsa-miR-6747-3p	7.98682	0.0610332	0.184545	0.330723	0.740854	0.901614	none	Obesity
hsa-miR-7641	9.03683	-0.127449	0.385211	-0.330857	0.740753	0.901614	none	Obesity
hsa-miR-8061	0.595633	0.431411	1.29415	0.333356	0.738866	0.901614	none	Obesity
hsa-miR-92b-3p	202.827	-0.0565194	0.170472	-0.331547	0.740231	0.901614	none	Obesity
hsa-miR-942-5p	98.6251	-0.0440956	0.132642	-0.33244	0.739557	0.901614	none	Obesity
hsa-miR-4316	1.8782	-0.251197	0.766414	-0.327757	0.743096	0.902615	none	Obesity
hsa-miR-4518	6.79092	0.126374	0.385473	0.327842	0.743031	0.902615	none	Obesity
hsa-miR-5691	1.36262	-0.267375	0.814576	-0.328238	0.742731	0.902615	none	Obesity
hsa-miR-3180-5p	10.0047	-0.0788892	0.242298	-0.325588	0.744736	0.902726	none	Obesity
hsa-miR-4511	3.07354	-0.18928	0.581673	-0.325406	0.744874	0.902726	none	Obesity
hsa-miR-4535	2.12128	0.208763	0.641769	0.325293	0.744959	0.902726	none	Obesity
hsa-miR-4677-5p	6.06052	0.0840682	0.25775	0.326162	0.744302	0.902726	none	Obesity
hsa-miR-6772-3p	11.1337	0.0534572	0.165096	0.323794	0.746094	0.903563	none	Obesity
hsa-miR-1244	6.98809	-0.106366	0.33101	-0.321339	0.747954	0.903575	none	Obesity
hsa-miR-1281	7.91125	0.0696679	0.216553	0.321713	0.74767	0.903575	none	Obesity
hsa-miR-3151-5p	1.6619	-0.27924	0.871875	-0.320275	0.74876	0.903575	none	Obesity
hsa-miR-323a-3p	35.0714	-0.0865321	0.271785	-0.318384	0.750194	0.903575	none	Obesity
hsa-miR-3622a-3p	0.711457	0.398553	1.24085	0.321195	0.748063	0.903575	none	Obesity
hsa-miR-3944-3p	0.336146	-0.525153	1.65391	-0.317522	0.750848	0.903575	none	Obesity
hsa-miR-4271	3.03359	0.175313	0.552178	0.317494	0.750869	0.903575	none	Obesity
hsa-miR-4273	1.8833	-0.23842	0.744775	-0.320123	0.748875	0.903575	none	Obesity
hsa-miR-4465	1.50086	-0.243523	0.7625	-0.319375	0.749442	0.903575	none	Obesity
hsa-miR-6796-5p	2.45415	0.188413	0.585413	0.321846	0.747569	0.903575	none	Obesity
hsa_piR_019324/gb/DQ596538/Homo	28.3008	-0.308692	0.972736	-0.317344	0.750983	0.903575	none	Obesity
hsa-miR-15b-5p	377.536	0.214609	0.677519	0.316758	0.751427	0.903576	none	Obesity
hsa-miR-3621	0.690606	0.459737	1.46628	0.313539	0.753871	0.905445	none	Obesity
hsa-miR-548ap-3p/548t-3p/548aa	26.5225	-0.0409567	0.130623	-0.313548	0.753864	0.905445	none	Obesity
hsa-miR-194-5p	154.911	0.0735934	0.235208	0.312886	0.754367	0.905451	none	Obesity
hsa-miR-605-5p	2.38562	-0.210089	0.67384	-0.311778	0.755209	0.905451	none	Obesity
hsa_piR_017033/gb/DQ593538/Homo	0.117904	-0.612467	1.96207	-0.312154	0.754924	0.905451	none	Obesity
hsa-miR-656-5p	1.30666	-0.261456	0.842359	-0.310386	0.756268	0.906039	none	Obesity
hsa_piR_019752/gb/DQ597110/Homo	3.23441	0.187711	0.605593	0.309963	0.756589	0.906039	none	Obesity
hsa-miR-219b-5p	7.52661	-0.0805932	0.261715	-0.307942	0.758126	0.906992	none	Obesity
hsa-miR-4780	6.00312	-0.128578	0.417805	-0.307746	0.758275	0.906992	none	Obesity
hsa-miR-940	0.94485	0.388184	1.27134	0.305334	0.760112	0.908655	none	Obesity
hsa-miR-4743-5p	1.5466	-0.23469	0.771957	-0.304019	0.761113	0.909053	none	Obesity
hsa-miR-6824-5p	1.94465	-0.260589	0.857977	-0.303725	0.761338	0.909053	none	Obesity
hsa_piR_019914/gb/DQ597347/Homo	6.38194	0.0871647	0.287825	0.302839	0.762012	0.909326	none	Obesity
hsa-miR-1231	4.31377	0.138679	0.463429	0.299245	0.764753	0.910901	none	Obesity
hsa-miR-488-5p	3.91381	0.1283	0.42745	0.300152	0.764061	0.910901	none	Obesity
hsa-miR-548n	4.07806	-0.114273	0.383239	-0.298177	0.765568	0.910901	none	Obesity
hsa-miR-6735-3p	0.826145	0.419115	1.39932	0.299513	0.764549	0.910901	none	Obesity
hsa_piR_006426/gb/DQ578783/Homo	26.4229	-0.23307	0.780372	-0.298665	0.765196	0.910901	none	Obesity
hsa-miR-3654	1.50841	-0.248518	0.839347	-0.296085	0.767165	0.912268	none	Obesity
hsa-miR-597-3p	0.751975	0.347356	1.17716	0.295078	0.767934	0.91265	none	Obesity
hsa-miR-106a-5p	54.8542	-0.0612987	0.211367	-0.29001	0.771808	0.913479	none	Obesity
hsa-miR-20a-5p	414.974	0.195221	0.6744	0.289473	0.772219	0.913479	none	Obesity
hsa-miR-3126-3p	2.80848	0.181872	0.624864	0.291058	0.771007	0.913479	none	Obesity
hsa-miR-323b-3p	65.7546	-0.0852401	0.294433	-0.289505	0.772195	0.913479	none	Obesity
hsa-miR-3685	13.5145	-0.104315	0.360098	-0.289685	0.772058	0.913479	none	Obesity
hsa-miR-4758-3p	4.6996	0.104807	0.360589	0.290654	0.771316	0.913479	none	Obesity
hsa-miR-656-3p	0.96046	0.373546	1.27669	0.292589	0.769837	0.913479	none	Obesity
hsa_piR_000753/gb/DQ570940/Homo	14.3632	-0.155874	0.534274	-0.291749	0.770478	0.913479	none	Obesity
hsa-miR-5586-3p	0.674685	0.374356	1.30361	0.287169	0.773983	0.915033	none	Obesity
hsa-miR-6831-3p	3.09506	0.149069	0.520298	0.286507	0.77449	0.915102	none	Obesity
hsa-miR-4755-3p	1.53613	-0.226855	0.79548	-0.285181	0.775506	0.915771	none	Obesity
hsa-miR-6763-3p	12.885	0.0529857	0.18623	0.284517	0.776014	0.915841	none	Obesity
hsa-miR-3660	0.576645	-0.352763	1.24738	-0.282804	0.777327	0.916859	none	Obesity
hsa-miR-301a-5p	8.9484	-0.0605681	0.214721	-0.282078	0.777884	0.916985	none	Obesity
hsa-miR-23b-5p	12.5933	-0.0455322	0.167016	-0.272622	0.785144	0.917767	none	Obesity
hsa-miR-3064-5p	10.9053	0.0429711	0.158425	0.271239	0.786207	0.917767	none	Obesity
hsa-miR-3121-3p	1.34726	-0.225362	0.823886	-0.273536	0.784441	0.917767	none	Obesity
hsa-miR-3177-3p	6.63226	-0.0749058	0.272434	-0.274951	0.783354	0.917767	none	Obesity
hsa-miR-3912-5p	1.51873	0.216942	0.790929	0.274288	0.783864	0.917767	none	Obesity
hsa-miR-3923	3.90927	-0.11542	0.421487	-0.273841	0.784207	0.917767	none	Obesity
hsa-miR-4449	4.34928	-0.119964	0.435158	-0.27568	0.782794	0.917767	none	Obesity
hsa-miR-4504	0.754855	0.329011	1.17891	0.279082	0.780182	0.917767	none	Obesity
hsa-miR-4763-3p	0.513586	-0.359564	1.30535	-0.275455	0.782967	0.917767	none	Obesity
hsa-miR-5189-5p	6.19011	0.0645398	0.231879	0.278334	0.780756	0.917767	none	Obesity
hsa-miR-6076	0.728952	0.347192	1.25665	0.276285	0.782329	0.917767	none	Obesity
hsa-miR-647	1.52024	-0.244746	0.872957	-0.280364	0.779198	0.917767	none	Obesity
hsa-miR-6748-3p	0.52332	-0.42058	1.54865	-0.271579	0.785946	0.917767	none	Obesity
hsa-miR-6872-3p	15.3717	0.0533929	0.192461	0.277422	0.781456	0.917767	none	Obesity
hsa-miR-937-3p	10.1222	-0.0689437	0.251482	-0.27415	0.783969	0.917767	none	Obesity
hsa_piR_005076/gb/DQ577008/Homo	24.2395	-0.258879	0.93417	-0.277122	0.781686	0.917767	none	Obesity
hsa_piR_009228/gb/DQ582496/Homo	5.41872	-0.203365	0.74791	-0.271912	0.78569	0.917767	none	Obesity
hsa-miR-1287-5p	27.5849	0.0352131	0.130394	0.270051	0.787121	0.917782	none	Obesity
hsa-miR-887-3p	8.65802	0.0980447	0.362896	0.270173	0.787027	0.917782	none	Obesity
hsa-miR-891a-5p	3.0066	-0.183233	0.680294	-0.269343	0.787665	0.917892	none	Obesity
hsa-miR-1286	0.563177	0.311154	1.1649	0.267108	0.789386	0.918228	none	Obesity
hsa-miR-137	1.93209	-0.234213	0.878434	-0.266626	0.789757	0.918228	none	Obesity
hsa-miR-16-2-3p	282.016	0.211234	0.78932	0.267615	0.788995	0.918228	none	Obesity
hsa-miR-181a-5p	397.672	-0.177887	0.666179	-0.267025	0.78945	0.918228	none	Obesity
hsa-miR-26b-3p	30.4355	-0.0309659	0.117286	-0.264019	0.791765	0.919513	none	Obesity
hsa-miR-629-3p	57.4661	-0.0361653	0.136829	-0.26431	0.791541	0.919513	none	Obesity
hsa-miR-627-3p	0.416506	0.426483	1.62257	0.262844	0.792671	0.92004	none	Obesity
hsa-miR-6511a-5p	1.0791	-0.198913	0.758881	-0.262113	0.793234	0.92017	none	Obesity
hsa-miR-106b-3p	449.15	-0.117606	0.455836	-0.258	0.796407	0.921027	none	Obesity
hsa-miR-4445-3p	0.422911	0.377246	1.44902	0.260346	0.794597	0.921027	none	Obesity
hsa-miR-4748	9.64259	-0.0547106	0.212757	-0.25715	0.797063	0.921027	none	Obesity
hsa-miR-548e-3p	8.98014	0.0574931	0.223459	0.257288	0.796957	0.921027	none	Obesity
hsa-miR-6502-3p	1.70894	0.21203	0.816254	0.25976	0.795049	0.921027	none	Obesity
hsa-miR-6504-3p	7.09155	-0.129622	0.502595	-0.257904	0.796481	0.921027	none	Obesity
hsa-miR-6511a-3p	5.1843	-0.0797011	0.310766	-0.256466	0.797591	0.921027	none	Obesity
hsa-miR-6779-5p	10.4064	0.0689848	0.268869	0.256574	0.797508	0.921027	none	Obesity
hsa-miR-543	9.94141	-0.0668638	0.261899	-0.255304	0.798489	0.921542	none	Obesity
hsa-miR-3919	1.15251	-0.244913	0.971044	-0.252217	0.800874	0.922499	none	Obesity
hsa-miR-4324	2.86617	-0.150419	0.597172	-0.251886	0.801129	0.922499	none	Obesity
hsa-miR-4706	5.35526	-0.0759997	0.30094	-0.252541	0.800623	0.922499	none	Obesity
hsa-miR-718	14.0849	-0.0567291	0.223979	-0.253279	0.800053	0.922499	none	Obesity
hsa-miR-5010-3p	6.47427	0.0534214	0.213122	0.250661	0.802076	0.923067	none	Obesity
hsa_piR_010462/gb/DQ584096/Homo	2.02231	0.231086	0.925696	0.249635	0.80287	0.923459	none	Obesity
hsa-miR-222-5p	1.29039	-0.200615	0.814849	-0.246199	0.805528	0.925471	none	Obesity
hsa-miR-6794-5p	1.02791	-0.202106	0.820019	-0.246465	0.805322	0.925471	none	Obesity
hsa-miR-4295	0.631221	0.384882	1.56959	0.245212	0.806292	0.925827	none	Obesity
hsa-miR-4774-3p	0.720827	0.304645	1.24579	0.24454	0.806813	0.925903	none	Obesity
hsa-miR-4757-3p	2.78117	0.136647	0.563409	0.242536	0.808365	0.92664	none	Obesity
hsa-miR-5693	0.662774	0.303993	1.25269	0.242673	0.808259	0.92664	none	Obesity
hsa-miR-3138	38.0939	0.0383233	0.158548	0.241714	0.809002	0.926849	none	Obesity
hsa-miR-151b/151a-5p	328.146	-0.0584035	0.243195	-0.240151	0.810213	0.927582	none	Obesity
hsa-miR-5095	1.87447	0.195401	0.815148	0.239713	0.810553	0.927582	none	Obesity
hsa-miR-1273g-3p	8.84403	0.065478	0.276074	0.237175	0.812521	0.929312	none	Obesity
hsa-miR-6796-3p	1.81774	-0.178731	0.761623	-0.234671	0.814464	0.931012	none	Obesity
hsa-miR-6511b-3p	4.70412	-0.0789362	0.338648	-0.233092	0.81569	0.93189	none	Obesity
hsa-miR-1199-5p	9.48455	-0.0502929	0.216508	-0.232291	0.816312	0.932079	none	Obesity
hsa-miR-7975	6.18031	-0.0856026	0.369642	-0.231582	0.816862	0.932184	none	Obesity
hsa-miR-142-5p	4.44786	0.0518475	0.226256	0.229155	0.818749	0.933177	none	Obesity
hsa-miR-302d-3p	2.79862	0.179957	0.79508	0.226338	0.820939	0.933177	none	Obesity
hsa-miR-374b-5p	79.6404	-0.0342565	0.151328	-0.226373	0.820911	0.933177	none	Obesity
hsa-miR-3937	5.01365	0.0557313	0.244539	0.227903	0.819722	0.933177	none	Obesity
hsa-miR-5684	0.346811	-0.347107	1.52902	-0.227013	0.820414	0.933177	none	Obesity
hsa-miR-581	3.20897	0.113779	0.495542	0.229605	0.818399	0.933177	none	Obesity
hsa-miR-92a-3p	15.9858	-0.0368388	0.161122	-0.228639	0.81915	0.933177	none	Obesity
hsa-miR-6856-5p	6.69414	0.0659914	0.292983	0.225239	0.821793	0.933627	none	Obesity
hsa-miR-6073	22.1355	0.0401154	0.179431	0.22357	0.823092	0.93406	none	Obesity
hsa-miR-6815-3p	2.04538	-0.17355	0.775331	-0.22384	0.822882	0.93406	none	Obesity
hsa-miR-7106-5p	12.4033	-0.0824231	0.371408	-0.221921	0.824376	0.934996	none	Obesity
hsa-miR-135a-3p	5.42359	0.0583002	0.27079	0.215297	0.829536	0.93928	none	Obesity
hsa-miR-328-3p	277.609	-0.162939	0.75319	-0.216332	0.828729	0.93928	none	Obesity
hsa-miR-494-5p	0.677117	-0.28263	1.31227	-0.215374	0.829476	0.93928	none	Obesity
hsa-miR-4425	0.873716	0.266816	1.25029	0.213402	0.831013	0.94043	none	Obesity
hsa-miR-190a-3p	1.68328	0.167122	0.78947	0.211689	0.832349	0.941191	none	Obesity
hsa_piR_020365/gb/DQ597975/Homo	20.1089	-0.0415315	0.1965	-0.211356	0.832609	0.941191	none	Obesity
hsa-miR-3157-5p	0.725138	0.254925	1.23943	0.205679	0.837041	0.945676	none	Obesity
hsa-miR-1253	0.655106	-0.28193	1.39322	-0.202358	0.839637	0.948082	none	Obesity
hsa-miR-133b	14.6232	0.0419486	0.209357	0.200369	0.841192	0.949024	none	Obesity
hsa-miR-30c-1-3p	10.3358	-0.0346264	0.17345	-0.199634	0.841767	0.949024	none	Obesity
hsa-miR-653-3p	16.9023	0.0852903	0.427512	0.199504	0.841869	0.949024	none	Obesity
hsa-miR-8089	7.27327	0.0610229	0.307607	0.198379	0.842748	0.94949	none	Obesity
hsa-miR-1197	0.864106	-0.221822	1.20317	-0.184365	0.853727	0.95008	none	Obesity
hsa-miR-1268a	29.7336	0.0302868	0.159196	0.190249	0.849114	0.95008	none	Obesity
hsa-miR-186-5p	414.547	-0.101767	0.552828	-0.184084	0.853947	0.95008	none	Obesity
hsa-miR-203a-3p	9.0545	-0.0558502	0.304767	-0.183255	0.854598	0.95008	none	Obesity
hsa-miR-221-3p	5.10903	0.0405336	0.221574	0.182935	0.854849	0.95008	none	Obesity
hsa-miR-224-5p	315.363	-0.112298	0.595708	-0.188512	0.850475	0.95008	none	Obesity
hsa-miR-2277-3p	19.7632	0.0305424	0.164438	0.185739	0.85265	0.95008	none	Obesity
hsa-miR-3124-5p	7.53801	-0.0401709	0.213432	-0.188214	0.850709	0.95008	none	Obesity
hsa-miR-323b-5p	7.92784	-0.052549	0.286201	-0.183609	0.85432	0.95008	none	Obesity
hsa-miR-34c-5p	0.718389	0.231926	1.24666	0.186038	0.852415	0.95008	none	Obesity
hsa-miR-3714	0.398032	-0.284043	1.44148	-0.19705	0.843788	0.95008	none	Obesity
hsa-miR-424-3p	2.0354	-0.139478	0.736385	-0.189409	0.849772	0.95008	none	Obesity
hsa-miR-4435	6.27144	-0.0387138	0.203699	-0.190054	0.849267	0.95008	none	Obesity
hsa-miR-4676-3p	2.17502	-0.138515	0.745269	-0.185859	0.852555	0.95008	none	Obesity
hsa-miR-4744	0.722865	0.245181	1.32171	0.185503	0.852835	0.95008	none	Obesity
hsa-miR-4745-3p	6.54084	-0.0577263	0.310965	-0.185636	0.85273	0.95008	none	Obesity
hsa-miR-495-3p	6.44664	-0.050354	0.26833	-0.187657	0.851146	0.95008	none	Obesity
hsa-miR-503-5p	42.4126	0.0340249	0.187158	0.181798	0.855742	0.95008	none	Obesity
hsa-miR-5196-5p	7.90565	-0.0561992	0.292953	-0.191837	0.84787	0.95008	none	Obesity
hsa-miR-541-5p	1.55048	0.162663	0.898458	0.181047	0.856331	0.95008	none	Obesity
hsa-miR-566	1.77481	-0.165519	0.859876	-0.192492	0.847357	0.95008	none	Obesity
hsa-miR-6500-3p	1.65208	0.147559	0.787379	0.187406	0.851343	0.95008	none	Obesity
hsa-miR-668-3p	6.62417	-0.0823123	0.421618	-0.195229	0.845213	0.95008	none	Obesity
hsa-miR-6782-5p	6.35581	-0.0601225	0.331219	-0.181519	0.85596	0.95008	none	Obesity
hsa_piR_001840/gb/DQ572465/Homo	2.00316	-0.15503	0.849178	-0.182565	0.855139	0.95008	none	Obesity
hsa_piR_016658/gb/DQ592931/Homo	12.4654	-0.0344193	0.182535	-0.188563	0.850435	0.95008	none	Obesity
hsa_piR_017716/gb/DQ594453/Homo	55.9755	-0.0329664	0.175533	-0.187807	0.851028	0.95008	none	Obesity
hsa_piR_020498/gb/DQ598180/Homo	0.563782	0.254867	1.31165	0.19431	0.845933	0.95008	none	Obesity
hsa-miR-4742-3p	2.85079	0.110227	0.611079	0.180381	0.856853	0.950141	none	Obesity
hsa-miR-23b-3p	431.297	0.0883123	0.492194	0.179426	0.857603	0.950456	none	Obesity
hsa-miR-6070	0.659164	-0.232351	1.309	-0.177503	0.859113	0.951611	none	Obesity
hsa_piR_000805/gb/DQ571003/Homo	28.5202	-0.0334962	0.18952	-0.176742	0.859711	0.951756	none	Obesity
hsa-miR-199a-5p	138.763	0.0377937	0.215402	0.175456	0.860721	0.952357	none	Obesity
hsa-miR-606	4.33221	-0.0724842	0.414812	-0.17474	0.861284	0.952463	none	Obesity
hsa-miR-1246	23.3516	0.0414237	0.238047	0.174015	0.861854	0.952575	none	Obesity
hsa-miR-6515-5p	5.14735	-0.0644852	0.374068	-0.172389	0.863132	0.95347	none	Obesity
hsa-miR-3152-5p	3.63328	-0.102825	0.604194	-0.170185	0.864865	0.953833	none	Obesity
hsa-miR-579-5p	0.720016	0.214339	1.25627	0.170616	0.864526	0.953833	none	Obesity
hsa_piR_001042/gb/DQ571335/Homo	0.103763	-0.478265	2.8042	-0.170553	0.864575	0.953833	none	Obesity
hsa-miR-3692-5p	16.192	-0.0598796	0.353371	-0.169452	0.865441	0.953952	none	Obesity
hsa-miR-8086	0.866782	0.216095	1.28075	0.168725	0.866013	0.954066	none	Obesity
hsa-miR-1229-3p	8.15721	-0.0342584	0.205247	-0.166913	0.867438	0.954604	none	Obesity
hsa-miR-4701-5p	2.28324	-0.124307	0.744099	-0.167057	0.867325	0.954604	none	Obesity
hsa-miR-548a	5.53453	0.03859	0.23219	0.1662	0.868	0.954706	none	Obesity
hsa-miR-6802-5p	6.79596	-0.0793225	0.481311	-0.164805	0.869097	0.955397	none	Obesity
hsa-miR-590-3p	63.5387	-0.0381078	0.233863	-0.162949	0.870559	0.956488	none	Obesity
hsa-miR-4307	3.5861	0.068209	0.423255	0.161153	0.871973	0.957103	none	Obesity
hsa-miR-4770	0.639979	0.198664	1.2336	0.161044	0.872059	0.957103	none	Obesity
hsa-miR-1183	2.42105	-0.0963071	0.609949	-0.157894	0.874541	0.957763	none	Obesity
hsa-miR-3118	3.46689	-0.071019	0.445939	-0.159257	0.873466	0.957763	none	Obesity
hsa-miR-629-5p	247.661	0.0200301	0.126704	0.158085	0.87439	0.957763	none	Obesity
hsa_piR_001040/gb/DQ571333/Homo	32.222	-0.164998	1.04027	-0.158611	0.873975	0.957763	none	Obesity
hsa-miR-6765-5p	1.13865	-0.133408	0.852294	-0.156528	0.875616	0.958426	none	Obesity
hsa-miR-1205	0.432053	0.213505	1.37359	0.155436	0.876478	0.958496	none	Obesity
hsa-miR-5007-5p	1.23064	0.133573	0.860355	0.155253	0.876622	0.958496	none	Obesity
hsa-miR-3922-5p	2.68133	0.0876648	0.571705	0.153339	0.878131	0.958542	none	Obesity
hsa-miR-3960	2.82454	0.0851561	0.556674	0.152973	0.87842	0.958542	none	Obesity
hsa-miR-4731-3p	3.95338	-0.0751057	0.490831	-0.153017	0.878384	0.958542	none	Obesity
hsa-miR-6862-3p	1.59011	-0.138803	0.908324	-0.152813	0.878546	0.958542	none	Obesity
hsa-miR-497-3p	0.536216	-0.219178	1.44505	-0.151675	0.879443	0.959007	none	Obesity
hsa-miR-125a-3p	9.85559	0.0322631	0.214671	0.15029	0.880535	0.959542	none	Obesity
hsa-miR-6877-5p	7.28513	0.0339631	0.226633	0.14986	0.880875	0.959542	none	Obesity
hsa-miR-181d-3p	4.12209	-0.0559189	0.383329	-0.145877	0.884019	0.959866	none	Obesity
hsa-miR-223-3p	36.7637	0.0261758	0.183259	0.142835	0.886421	0.959866	none	Obesity
hsa-miR-2355-5p	7.32164	-0.0455377	0.308105	-0.147799	0.882501	0.959866	none	Obesity
hsa-miR-30e-5p	4.24284	-0.0336192	0.227025	-0.148086	0.882275	0.959866	none	Obesity
hsa-miR-374a-3p	37.0212	-0.0351972	0.245703	-0.143251	0.886092	0.959866	none	Obesity
hsa-miR-412-3p	2.7061	-0.0952214	0.656544	-0.145034	0.884684	0.959866	none	Obesity
hsa-miR-4659b-3p	2.05389	-0.10428	0.72826	-0.14319	0.88614	0.959866	none	Obesity
hsa-miR-574-3p	114.828	0.0242719	0.170545	0.14232	0.886827	0.959866	none	Obesity
hsa-miR-625-5p	330.571	0.0496798	0.345294	0.143877	0.885598	0.959866	none	Obesity
hsa-miR-6729-5p	2.33885	-0.0924994	0.648744	-0.142582	0.88662	0.959866	none	Obesity
hsa-miR-6864-3p	0.470202	0.186337	1.27241	0.146445	0.88357	0.959866	none	Obesity
hsa_piR_020485/gb/DQ598159/Homo	10.0049	-0.0448731	0.312997	-0.143366	0.886001	0.959866	none	Obesity
hsa-miR-4633-3p	0.642452	0.17045	1.22662	0.138959	0.889483	0.962228	none	Obesity
hsa-miR-409-3p	269.124	0.0932034	0.678162	0.137435	0.890687	0.962539	none	Obesity
hsa-miR-6800-5p	4.56052	-0.0458137	0.333433	-0.1374	0.890715	0.962539	none	Obesity
hsa-miR-126-3p	54.4214	-0.0263435	0.19405	-0.135756	0.892014	0.963432	none	Obesity
hsa-miR-197-5p	9.47854	0.0262661	0.197254	0.133159	0.894068	0.963537	none	Obesity
hsa-miR-3691-5p	1.5156	0.116831	0.88604	0.131857	0.895097	0.963537	none	Obesity
hsa-miR-4320	0.478016	-0.194759	1.46931	-0.132552	0.894548	0.963537	none	Obesity
hsa-miR-4666b	2.69539	-0.0797337	0.60659	-0.131446	0.895423	0.963537	none	Obesity
hsa-miR-4783-3p	1.54815	-0.105008	0.778966	-0.134804	0.892767	0.963537	none	Obesity
hsa-miR-6830-3p	0.851312	-0.179851	1.34513	-0.133706	0.893635	0.963537	none	Obesity
hsa-miR-6894-3p	1.78348	-0.103212	0.767771	-0.134431	0.893062	0.963537	none	Obesity
hsa-miR-627-5p	4.19967	-0.0498687	0.383381	-0.130076	0.896506	0.964194	none	Obesity
hsa-miR-3064-3p	0.715778	0.19871	1.56744	0.126774	0.899119	0.964439	none	Obesity
hsa-miR-3193	3.80144	-0.0470924	0.368672	-0.127735	0.898358	0.964439	none	Obesity
hsa-miR-3942-5p	1.97664	0.096123	0.75183	0.127852	0.898266	0.964439	none	Obesity
hsa-miR-6516-5p	3.23364	0.0659953	0.522952	0.126198	0.899575	0.964439	none	Obesity
hsa-miR-6741-3p	13.3877	-0.0198218	0.156105	-0.126977	0.898958	0.964439	none	Obesity
hsa_piR_004987/gb/DQ576872/Homo	8.52137	-0.0268536	0.209986	-0.127883	0.898242	0.964439	none	Obesity
hsa-miR-1273h-5p	9.80852	0.0235954	0.190125	0.124105	0.901232	0.964679	none	Obesity
hsa-miR-219a-2-3p	0.565609	-0.172938	1.38469	-0.124893	0.900608	0.964679	none	Obesity
hsa-miR-664a-5p	249.183	-0.0185349	0.150052	-0.123523	0.901693	0.964679	none	Obesity
hsa-miR-877-5p	21.3414	-0.0202388	0.16266	-0.124424	0.90098	0.964679	none	Obesity
hsa_piR_020496/gb/DQ598175/Homo	47.1386	0.0355591	0.29081	0.122276	0.90268	0.965228	none	Obesity
hsa-miR-1250-5p	7.09843	-0.0279801	0.231949	-0.120631	0.903984	0.96571	none	Obesity
hsa-miR-451a	7.16905	-0.0320788	0.266191	-0.120511	0.904079	0.96571	none	Obesity
hsa-miR-3187-3p	17.2021	-0.0177194	0.149163	-0.118793	0.90544	0.96615	none	Obesity
hsa-miR-6834-3p	0.629561	0.186136	1.56618	0.118847	0.905397	0.96615	none	Obesity
hsa-miR-26a-5p	15.5963	0.0196915	0.166989	0.117921	0.90613	0.966381	none	Obesity
hsa-miR-1272	5.00764	0.0386839	0.344548	0.112274	0.910606	0.966461	none	Obesity
hsa-miR-198	2.40934	0.0734415	0.638424	0.115036	0.908417	0.966461	none	Obesity
hsa-miR-3133	6.69338	0.0252163	0.227905	0.110644	0.911898	0.966461	none	Obesity
hsa-miR-4467	1.43654	0.10171	0.876805	0.116	0.907652	0.966461	none	Obesity
hsa-miR-4529-3p	0.303953	-0.196869	1.77494	-0.110916	0.911683	0.966461	none	Obesity
hsa-miR-548as-3p	6.15596	-0.0252593	0.221272	-0.114155	0.909115	0.966461	none	Obesity
hsa-miR-582-5p	5.67689	-0.0343393	0.308488	-0.111315	0.911367	0.966461	none	Obesity
hsa-miR-599	4.38124	-0.0357569	0.315385	-0.113375	0.909733	0.966461	none	Obesity
hsa-miR-6514-5p	7.28266	0.0241135	0.211659	0.113926	0.909296	0.966461	none	Obesity
hsa-miR-6715b-3p	1.90685	0.08579	0.768765	0.111595	0.911145	0.966461	none	Obesity
hsa-miR-6741-5p	9.88564	-0.0219348	0.19038	-0.115216	0.908274	0.966461	none	Obesity
hsa_piR_002158/gb/DQ572892/Homo	0.0546736	-0.344062	3.07325	-0.111954	0.91086	0.966461	none	Obesity
hsa-miR-324-5p	72.6285	-0.0193272	0.177546	-0.108857	0.913316	0.966535	none	Obesity
hsa-miR-4735-5p	3.13123	0.0820666	0.750327	0.109374	0.912906	0.966535	none	Obesity
hsa-miR-676-3p	2.92345	-0.0623802	0.573555	-0.108761	0.913392	0.966535	none	Obesity
hsa-miR-134-5p	323.947	-0.0501655	0.467166	-0.107383	0.914485	0.967189	none	Obesity
hsa-miR-3945	1.92775	-0.0831304	0.782863	-0.106188	0.915433	0.96769	none	Obesity
hsa-miR-555	6.36377	-0.0341759	0.325606	-0.104961	0.916407	0.968216	none	Obesity
hsa-miR-4804-5p	7.20971	0.0358311	0.344372	0.104047	0.917132	0.96848	none	Obesity
hsa_piR_004153/gb/DQ575660/Homo	24.48	-0.0220185	0.212996	-0.103375	0.917665	0.968541	none	Obesity
hsa-miR-1179	10.3708	0.0176057	0.185234	0.0950456	0.924279	0.968972	none	Obesity
hsa-miR-188-5p	0.600398	-0.11951	1.18388	-0.100948	0.919592	0.968972	none	Obesity
hsa-miR-1915-3p	2.90629	-0.0611879	0.619823	-0.0987182	0.921362	0.968972	none	Obesity
hsa-miR-3689a-5p	2.50053	0.0648341	0.686855	0.0943926	0.924797	0.968972	none	Obesity
hsa-miR-375	25.604	-0.0253771	0.260202	-0.0975284	0.922307	0.968972	none	Obesity
hsa-miR-382-5p	334.923	0.0581601	0.611841	0.0950575	0.924269	0.968972	none	Obesity
hsa-miR-449b-3p	2.6631	0.0512762	0.548464	0.0934905	0.925514	0.968972	none	Obesity
hsa-miR-4719	0.494866	0.12057	1.29262	0.0932753	0.925685	0.968972	none	Obesity
hsa-miR-4730	5.42199	0.0366786	0.358972	0.102177	0.918616	0.968972	none	Obesity
hsa-miR-4766-3p	1.36575	-0.0805559	0.806797	-0.0998465	0.920466	0.968972	none	Obesity
hsa-miR-521	7.53197	0.0333785	0.34778	0.0959758	0.92354	0.968972	none	Obesity
hsa-miR-602	0.546798	-0.149162	1.57016	-0.0949982	0.924316	0.968972	none	Obesity
hsa-miR-6081	10.2165	-0.0185405	0.196633	-0.0942901	0.924879	0.968972	none	Obesity
hsa-miR-6758-3p	4.8653	-0.0324145	0.336542	-0.0963163	0.923269	0.968972	none	Obesity
hsa-miR-6869-3p	0.341153	0.150458	1.54259	0.0975364	0.9223	0.968972	none	Obesity
hsa-miR-7155-3p	0.664683	0.121352	1.24234	0.0976799	0.922186	0.968972	none	Obesity
hsa-miR-2114-5p	2.29338	-0.0751984	0.824166	-0.0912417	0.927301	0.969667	none	Obesity
hsa-miR-708-3p	9.08348	0.0167816	0.183491	0.0914573	0.927129	0.969667	none	Obesity
hsa_piR_012681/gb/DQ587153/Homo	0.0439568	-0.276961	3.07325	-0.0901199	0.928192	0.970101	none	Obesity
hsa_piR_009051/gb/DQ582264/Homo	3.61507	-0.0595712	0.672681	-0.0885578	0.929433	0.9709	none	Obesity
hsa-miR-15a-5p	412.896	0.024563	0.283335	0.0866924	0.930916	0.971233	none	Obesity
hsa-miR-3675-3p	6.02345	-0.0385648	0.446569	-0.086358	0.931182	0.971233	none	Obesity
hsa-miR-4647	2.42647	0.0533017	0.614725	0.0867082	0.930903	0.971233	none	Obesity
hsa-miR-4458	7.79239	-0.0262328	0.307217	-0.0853886	0.931952	0.971539	none	Obesity
hsa-miR-3977	0.571295	-0.10378	1.23407	-0.0840956	0.93298	0.97199	none	Obesity
hsa-miR-6723-5p	2.09771	0.0626529	0.749038	0.0836445	0.933339	0.97199	none	Obesity
hsa-miR-589-3p	5.888	0.0190952	0.241612	0.0790326	0.937007	0.975311	none	Obesity
hsa-miR-4444	0.534691	-0.10506	1.40153	-0.0749606	0.940246	0.976055	none	Obesity
hsa-miR-4516	5.8892	-0.0213015	0.279012	-0.0763464	0.939144	0.976055	none	Obesity
hsa-miR-4644	2.56884	0.0502048	0.665885	0.0753956	0.9399	0.976055	none	Obesity
hsa-miR-4653-3p	5.17549	0.0229163	0.307519	0.07452	0.940597	0.976055	none	Obesity
hsa-miR-4736	0.515016	0.0968426	1.29862	0.0745732	0.940554	0.976055	none	Obesity
hsa-miR-6749-3p	2.42106	0.0490748	0.655707	0.0748426	0.94034	0.976055	none	Obesity
hsa-miR-1908-3p	7.81113	0.020326	0.278446	0.072998	0.941808	0.976375	none	Obesity
hsa-miR-556-3p	7.96489	0.0134125	0.183917	0.0729272	0.941864	0.976375	none	Obesity
hsa-miR-3165	1.99649	0.0534519	0.775556	0.0689207	0.945053	0.978213	none	Obesity
hsa_piR_000586/gb/DQ570728/Homo	0.0277966	-0.20986	3.07325	-0.068286	0.945558	0.978213	none	Obesity
hsa_piR_001346/gb/DQ571858/Homo	0.0301882	-0.20986	3.07325	-0.068286	0.945558	0.978213	none	Obesity
hsa_piR_020813/gb/DQ598646/Homo	0.0280594	-0.20986	3.07325	-0.068286	0.945558	0.978213	none	Obesity
hsa-miR-454-3p	346.785	-0.0165391	0.251988	-0.0656343	0.947669	0.978409	none	Obesity
hsa-miR-5004-3p	1.56681	0.0525091	0.793931	0.0661381	0.947268	0.978409	none	Obesity
hsa-miR-6882-5p	8.59371	-0.0162441	0.245099	-0.0662756	0.947158	0.978409	none	Obesity
hsa_piR_016984/gb/DQ593431/Homo	0.322304	-0.104224	1.5833	-0.0658269	0.947516	0.978409	none	Obesity
hsa-miR-95-5p	1.9336	-0.0476335	0.732769	-0.0650047	0.94817	0.978431	none	Obesity
hsa-miR-192-3p	2.446	0.0378736	0.591467	0.0640333	0.948944	0.978733	none	Obesity
hsa_piR_020364/gb/DQ597971/Homo	0.532061	0.0960493	1.55167	0.0619007	0.950642	0.979989	none	Obesity
hsa-miR-26a-1-3p	30.1011	0.00891354	0.153128	0.0582099	0.953581	0.982522	none	Obesity
hsa-miR-580-3p	2.84466	-0.0286643	0.527982	-0.0542903	0.956704	0.985241	none	Obesity
hsa-miR-7-1-3p	8.06754	-0.0109659	0.205225	-0.0534336	0.957386	0.985445	none	Obesity
hsa-miR-30b-5p	119.729	0.0119509	0.232071	0.0514966	0.95893	0.986535	none	Obesity
hsa-miR-150-3p	4.60456	0.0182839	0.384564	0.0475446	0.962079	0.987511	none	Obesity
hsa-miR-5191	10.1751	-0.0133281	0.269206	-0.049509	0.960514	0.987511	none	Obesity
hsa-miR-532-5p	200.387	-0.00789916	0.170167	-0.04642	0.962975	0.987511	none	Obesity
hsa-miR-5690	3.31292	0.0254506	0.552685	0.046049	0.963271	0.987511	none	Obesity
hsa-miR-6767-3p	1.37821	-0.0408022	0.873976	-0.0466857	0.962764	0.987511	none	Obesity
hsa_piR_017458/gb/DQ594126/Homo	0.0126245	-0.142759	3.07325	-0.046452	0.96295	0.987511	none	Obesity
hsa_piR_020814/gb/DQ598650/Homo	0.0187298	-0.142759	3.07325	-0.046452	0.96295	0.987511	none	Obesity
hsa-miR-4661-5p	7.57239	-0.0123921	0.27682	-0.044766	0.964294	0.987565	none	Obesity
hsa-miR-509-3p	4.79131	-0.0189132	0.419525	-0.0450824	0.964042	0.987565	none	Obesity
hsa-miR-4782-3p	1.71116	0.0308207	0.709964	0.0434117	0.965373	0.988174	none	Obesity
hsa-miR-1273f	1.64152	-0.0328417	0.783101	-0.041938	0.966548	0.988879	none	Obesity
hsa-miR-370-5p	0.644127	0.0525885	1.31276	0.0400594	0.968046	0.989914	none	Obesity
hsa-miR-3132	2.85244	-0.0229697	0.586554	-0.0391604	0.968763	0.99015	none	Obesity
hsa-miR-1258	6.49967	0.0104512	0.274286	0.0381031	0.969605	0.990515	none	Obesity
hsa-miR-4757-5p	4.03008	0.019387	0.544326	0.0356166	0.971588	0.99134	none	Obesity
hsa-miR-548ao-5p	8.01282	0.00880291	0.249667	0.0352587	0.971873	0.99134	none	Obesity
hsa-miR-8057	1.62162	0.0353958	0.981367	0.0360678	0.971228	0.99134	none	Obesity
hsa-miR-6745	1.4848	-0.0275408	0.798914	-0.0344727	0.9725	0.991483	none	Obesity
hsa-miR-4476	0.520529	-0.0551595	1.63939	-0.0336463	0.973159	0.991658	none	Obesity
[truncated: 38 more rows]

## Sheet: DE_FamHistory
miRNA	baseMean	log2FoldChange	lfcSE	stat	pvalue	padj	regulation	trait
hsa-miR-199b-3p	12.5961	-2.39569	0.52222	-4.58751	4.48574e-06	0.00913746	Down	Family history
hsa-miR-196a-5p	15.207	1.08685	0.287897	3.77513	0.000159926	0.162885	none	Family history
hsa-let-7a-2-3p	8.02722	-0.237533	0.379147	-0.626494	0.530991	0.999813	none	Family history
hsa-let-7a-3p	126.347	0.200222	0.169322	1.18249	0.23701	0.999813	none	Family history
hsa-let-7a-5p	48.8304	0.128261	0.14318	0.8958	0.37036	0.999813	none	Family history
hsa-let-7b-3p	239.355	0.163664	0.152012	1.07665	0.281635	0.999813	none	Family history
hsa-let-7b-5p	47.8896	0.0322913	0.179178	0.180219	0.856981	0.999813	none	Family history
hsa-let-7c-3p	16.0249	-0.311263	0.288193	-1.08005	0.280119	0.999813	none	Family history
hsa-let-7c-5p	114.795	0.652345	0.835358	0.780916	0.434852	0.999813	none	Family history
hsa-let-7d-3p	279.605	0.0442076	0.155694	0.283939	0.776457	0.999813	none	Family history
hsa-let-7d-5p	3.20462	-0.0308813	0.23289	-0.1326	0.894509	0.999813	none	Family history
hsa-let-7e-3p	3.61889	-0.202355	0.456993	-0.442796	0.657913	0.999813	none	Family history
hsa-let-7e-5p	124.092	-0.618954	0.778341	-0.795222	0.426484	0.999813	none	Family history
hsa-let-7f-1-3p	30.2167	0.318376	0.185688	1.71457	0.0864234	0.999813	none	Family history
hsa-let-7f-2-3p	7.6572	0.0158008	0.243462	0.0649003	0.948253	0.999813	none	Family history
hsa-let-7f-5p	51.0399	0.213597	0.184755	1.15611	0.247637	0.999813	none	Family history
hsa-let-7g-3p	3.52111	0.286048	0.418719	0.68315	0.494512	0.999813	none	Family history
hsa-let-7g-5p	3.07168	-0.00344191	0.236314	-0.014565	0.988379	0.999813	none	Family history
hsa-let-7i-3p	6.48698	0.226372	0.240372	0.941757	0.346317	0.999813	none	Family history
hsa-let-7i-5p	46.4174	0.165226	0.158517	1.04232	0.297261	0.999813	none	Family history
hsa-miR-1-3p	191.814	-0.260061	0.39305	-0.66165	0.508196	0.999813	none	Family history
hsa-miR-1-5p	5.02629	0.0698796	0.400585	0.174444	0.861516	0.999813	none	Family history
hsa-miR-100-5p	25.1513	0.396924	0.241797	1.64156	0.100681	0.999813	none	Family history
hsa-miR-101-3p	101.805	0.415624	0.757791	0.548468	0.583371	0.999813	none	Family history
hsa-miR-101-5p	36.1396	-0.055633	0.260096	-0.213894	0.830629	0.999813	none	Family history
hsa-miR-103a-2-5p	4.40838	-0.0587737	0.597894	-0.0983012	0.921693	0.999813	none	Family history
hsa-miR-103a-3p	13.4133	0.0116127	0.181766	0.0638882	0.949059	0.999813	none	Family history
hsa-miR-103b	5.9302	0.0124921	0.193054	0.0647079	0.948407	0.999813	none	Family history
hsa-miR-105-3p	1.01403	-1.05632	1.21311	-0.870758	0.383886	0.999813	none	Family history
hsa-miR-105-5p	13.3388	0.0334246	0.157737	0.211901	0.832184	0.999813	none	Family history
hsa-miR-106a-3p	2.12907	-0.113016	0.820809	-0.137689	0.890487	0.999813	none	Family history
hsa-miR-106a-5p	54.8542	0.0364684	0.208004	0.175325	0.860824	0.999813	none	Family history
hsa-miR-106b-3p	449.15	-0.103502	0.447838	-0.231116	0.817225	0.999813	none	Family history
hsa-miR-106b-5p	24.8593	0.0675103	0.17596	0.383668	0.701224	0.999813	none	Family history
hsa-miR-107	153.465	0.280959	0.828969	0.338926	0.734666	0.999813	none	Family history
hsa-miR-10a-3p	8.01022	-0.0521577	0.186839	-0.279158	0.780123	0.999813	none	Family history
hsa-miR-10a-5p	356.223	0.0471637	0.200166	0.235623	0.813725	0.999813	none	Family history
hsa-miR-10b-3p	6.9819	0.229524	0.281252	0.81608	0.414455	0.999813	none	Family history
hsa-miR-10b-5p	140.785	0.537079	0.231826	2.31673	0.0205183	0.999813	none	Family history
hsa-miR-1178-3p	4.41589	0.0292002	0.331819	0.0880003	0.929876	0.999813	none	Family history
hsa-miR-1178-5p	0.747829	-1.62389	1.34562	-1.2068	0.227508	0.999813	none	Family history
hsa-miR-1179	10.3708	0.110674	0.182291	0.607129	0.543765	0.999813	none	Family history
hsa-miR-1180-3p	41.0845	0.00787145	0.22102	0.0356142	0.97159	0.999813	none	Family history
hsa-miR-1180-5p	4.55646	-0.490275	0.526745	-0.930763	0.351976	0.999813	none	Family history
hsa-miR-1181	3.58361	-0.0743732	0.451248	-0.164817	0.869088	0.999813	none	Family history
hsa-miR-1182	1.62342	0.194226	0.730561	0.265859	0.790348	0.999813	none	Family history
hsa-miR-1183	2.42105	0.220264	0.598123	0.368259	0.71268	0.999813	none	Family history
hsa-miR-1184	0.536002	1.08527	1.10572	0.981507	0.326343	0.999813	none	Family history
hsa-miR-1185-1-3p	17.0661	-0.233856	0.290735	-0.804359	0.42119	0.999813	none	Family history
hsa-miR-1185-2-3p	3.34778	-0.356584	0.399615	-0.892319	0.372222	0.999813	none	Family history
hsa-miR-1185-5p	0.769018	-1.57718	1.14388	-1.3788	0.167957	0.999813	none	Family history
hsa-miR-1193	4.76939	-0.298322	0.452378	-0.659453	0.509605	0.999813	none	Family history
hsa-miR-1197	0.864106	1.29635	1.15457	1.1228	0.261523	0.999813	none	Family history
hsa-miR-1199-3p	10.4243	0.0574829	0.505235	0.113775	0.909416	0.999813	none	Family history
hsa-miR-1199-5p	9.48455	-0.165481	0.213939	-0.773498	0.439228	0.999813	none	Family history
hsa-miR-1200	2.20523	0.222108	0.758704	0.292747	0.769716	0.999813	none	Family history
hsa-miR-1202	2.77987	-0.194687	0.5327	-0.365473	0.714759	0.999813	none	Family history
hsa-miR-1203	0.753792	0.842799	1.28596	0.655384	0.51222	0.999813	none	Family history
hsa-miR-1205	0.432053	0.370329	1.36536	0.271233	0.786212	0.999813	none	Family history
hsa-miR-1207-5p	0.909942	-0.988261	1.24896	-0.791268	0.428788	0.999813	none	Family history
hsa-miR-122-3p	5.79269	-0.147297	0.419706	-0.350954	0.725623	0.999813	none	Family history
hsa-miR-122-5p	9.43286	-0.187947	0.323843	-0.580365	0.561668	0.999813	none	Family history
hsa-miR-1224-3p	3.14876	0.473566	0.569837	0.831055	0.405943	0.999813	none	Family history
hsa-miR-1224-5p	18.2135	-0.227174	0.263288	-0.862835	0.388228	0.999813	none	Family history
hsa-miR-1226-3p	13.4792	0.0154658	0.154632	0.100017	0.920331	0.999813	none	Family history
hsa-miR-1226-5p	0.67776	-1.16101	1.21302	-0.957123	0.338505	0.999813	none	Family history
hsa-miR-1227-3p	4.05175	0.27532	0.4593	0.599433	0.548884	0.999813	none	Family history
hsa-miR-1228-3p	0.614575	0.69155	1.26728	0.545695	0.585276	0.999813	none	Family history
hsa-miR-1229-3p	8.15721	0.204439	0.200593	1.01917	0.308122	0.999813	none	Family history
hsa-miR-1229-5p	6.96819	-0.215778	0.300764	-0.717433	0.473107	0.999813	none	Family history
hsa-miR-1231	4.31377	0.237331	0.455922	0.520551	0.60268	0.999813	none	Family history
hsa-miR-1233-3p	0.84568	0.952163	1.21421	0.784181	0.432934	0.999813	none	Family history
hsa-miR-1234-3p	0.927716	-1.91267	1.14678	-1.66786	0.0953445	0.999813	none	Family history
hsa-miR-1236-3p	2.47586	0.516846	0.767348	0.673548	0.500599	0.999813	none	Family history
hsa-miR-1236-5p	2.99366	-0.0479227	0.56719	-0.0844914	0.932666	0.999813	none	Family history
hsa-miR-1237-3p	8.02352	-0.00716777	0.424775	-0.0168743	0.986537	0.999813	none	Family history
hsa-miR-1237-5p	2.27583	0.104019	0.812247	0.128063	0.898099	0.999813	none	Family history
hsa-miR-1238-3p	1.06625	-0.133977	1.20374	-0.1113	0.911378	0.999813	none	Family history
hsa-miR-1238-5p	0.272055	0.261255	1.54368	0.169242	0.865606	0.999813	none	Family history
hsa-miR-124-5p	1.54791	-0.121522	0.848872	-0.143157	0.886166	0.999813	none	Family history
hsa-miR-1243	3.74386	0.0351405	0.473523	0.0742107	0.940843	0.999813	none	Family history
hsa-miR-1244	6.98809	-0.413947	0.3255	-1.27172	0.203471	0.999813	none	Family history
hsa-miR-1245b-3p	0.593947	0.625984	1.21163	0.516644	0.605405	0.999813	none	Family history
hsa-miR-1246	23.3516	0.18683	0.23317	0.801261	0.422981	0.999813	none	Family history
hsa-miR-1247-3p	0.665514	1.11611	1.33731	0.834592	0.403948	0.999813	none	Family history
hsa-miR-1247-5p	5.19894	-0.179262	0.41082	-0.436351	0.662582	0.999813	none	Family history
hsa-miR-1249-3p	8.40809	-0.0788514	0.290029	-0.271874	0.785719	0.999813	none	Family history
hsa-miR-1249-5p	4.49361	-0.261311	0.424496	-0.61558	0.538172	0.999813	none	Family history
hsa-miR-1250-3p	3.61023	-0.473192	0.625632	-0.756343	0.449443	0.999813	none	Family history
hsa-miR-1250-5p	7.09843	0.324563	0.224568	1.44528	0.148381	0.999813	none	Family history
hsa-miR-1251-3p	0.643717	0.117475	1.22954	0.0955439	0.923883	0.999813	none	Family history
hsa-miR-1252-3p	0.253955	0.925632	1.65204	0.560298	0.575276	0.999813	none	Family history
hsa-miR-1252-5p	3.10628	-0.211433	0.560262	-0.377382	0.70589	0.999813	none	Family history
hsa-miR-1253	0.655106	1.35204	1.34914	1.00215	0.316271	0.999813	none	Family history
hsa-miR-1255a	7.99364	-0.00963471	0.207519	-0.0464282	0.962969	0.999813	none	Family history
hsa-miR-1255b-5p	29.5185	0.0346699	0.22917	0.151284	0.879751	0.999813	none	Family history
hsa-miR-1257	1.63143	-0.172275	0.807762	-0.213275	0.831112	0.999813	none	Family history
hsa-miR-1258	6.49967	-0.182626	0.271659	-0.672259	0.501419	0.999813	none	Family history
hsa-miR-125a-3p	9.85559	-0.280789	0.211535	-1.32739	0.184381	0.999813	none	Family history
hsa-miR-125a-5p	3.42439	-0.0907441	0.244483	-0.371168	0.710513	0.999813	none	Family history
hsa-miR-125b-1-3p	6.95661	-0.0563653	0.322013	-0.17504	0.861048	0.999813	none	Family history
hsa-miR-125b-2-3p	2.50986	0.620181	0.810185	0.765481	0.443985	0.999813	none	Family history
hsa-miR-125b-5p	276.434	0.0932743	0.185273	0.503442	0.614653	0.999813	none	Family history
hsa-miR-126-3p	54.4214	0.129566	0.190273	0.680948	0.495905	0.999813	none	Family history
hsa-miR-126-5p	7.28935	-0.0761789	0.240632	-0.316579	0.751563	0.999813	none	Family history
hsa-miR-1260a	30.3609	-0.0146122	0.139298	-0.104899	0.916456	0.999813	none	Family history
hsa-miR-1260b	71.9236	0.0788429	0.140018	0.56309	0.573374	0.999813	none	Family history
hsa-miR-1261	0.546812	-1.49482	1.23722	-1.20821	0.226966	0.999813	none	Family history
hsa-miR-1262	6.31437	-0.0450057	0.268685	-0.167503	0.866974	0.999813	none	Family history
hsa-miR-1264	0.594878	0.324345	1.28648	0.252117	0.80095	0.999813	none	Family history
hsa-miR-1265	2.73566	-0.602668	0.56561	-1.06552	0.286641	0.999813	none	Family history
hsa-miR-1266-5p	11.0729	0.135383	0.299773	0.451617	0.651545	0.999813	none	Family history
hsa-miR-1267	2.26161	0.336423	0.60618	0.554989	0.578902	0.999813	none	Family history
hsa-miR-1268a	29.7336	0.0169418	0.157201	0.107771	0.914177	0.999813	none	Family history
hsa-miR-1268b	30.4581	-0.0826729	0.197216	-0.419201	0.67507	0.999813	none	Family history
hsa-miR-127-3p	289.431	0.467025	0.56906	0.820696	0.41182	0.999813	none	Family history
hsa-miR-127-5p	10.8943	0.10748	0.254297	0.422656	0.672546	0.999813	none	Family history
hsa-miR-1270	22.2632	0.162186	0.139078	1.16615	0.243553	0.999813	none	Family history
hsa-miR-1271-5p	9.79362	-0.255714	0.195352	-1.30899	0.190536	0.999813	none	Family history
hsa-miR-1272	5.00764	-0.820415	0.332892	-2.46451	0.0137202	0.999813	none	Family history
hsa-miR-1273a	6.33913	-0.180056	0.45505	-0.395684	0.692338	0.999813	none	Family history
hsa-miR-1273c	3.2611	0.0451841	0.500277	0.0903182	0.928034	0.999813	none	Family history
hsa-miR-1273e	1.54484	-1.91362	0.929666	-2.0584	0.0395518	0.999813	none	Family history
hsa-miR-1273f	1.64152	0.264204	0.769048	0.343546	0.731187	0.999813	none	Family history
hsa-miR-1273g-3p	8.84403	0.0390689	0.272602	0.143318	0.886039	0.999813	none	Family history
hsa-miR-1273g-5p	3.74319	-0.0927489	0.627641	-0.147774	0.882521	0.999813	none	Family history
hsa-miR-1273h-3p	61.7753	0.0694528	0.152141	0.456502	0.648029	0.999813	none	Family history
hsa-miR-1273h-5p	9.80852	0.0759789	0.187854	0.404457	0.685877	0.999813	none	Family history
hsa-miR-1275	9.85989	-0.101616	0.18151	-0.55984	0.575589	0.999813	none	Family history
hsa-miR-1276	4.70027	-0.0960333	0.367829	-0.261082	0.79403	0.999813	none	Family history
hsa-miR-1277-3p	16.8635	-0.0625249	0.384206	-0.162738	0.870725	0.999813	none	Family history
hsa-miR-1277-5p	127.279	-0.0203765	0.419977	-0.0485182	0.961303	0.999813	none	Family history
hsa-miR-128-1-5p	7.23378	0.0110681	0.191494	0.0577989	0.953909	0.999813	none	Family history
hsa-miR-128-2-5p	1.7135	-0.159396	0.604392	-0.263729	0.791989	0.999813	none	Family history
hsa-miR-128-3p	263.419	0.105475	0.771963	0.136633	0.891321	0.999813	none	Family history
hsa-miR-1281	7.91125	0.189331	0.212548	0.890772	0.373051	0.999813	none	Family history
hsa-miR-1283	1.06451	0.755793	0.797527	0.947671	0.343297	0.999813	none	Family history
hsa-miR-1284	2.13596	0.302961	0.776548	0.390138	0.696434	0.999813	none	Family history
hsa-miR-1286	0.563177	0.405594	1.14915	0.352951	0.724125	0.999813	none	Family history
hsa-miR-1287-3p	1.5497	0.431826	0.869238	0.496786	0.61934	0.999813	none	Family history
hsa-miR-1287-5p	27.5849	0.0218388	0.129048	0.16923	0.865615	0.999813	none	Family history
hsa-miR-1288-3p	0.76342	-0.797164	1.29533	-0.615415	0.538281	0.999813	none	Family history
hsa-miR-1288-5p	0.633743	0.846947	1.34571	0.629367	0.529109	0.999813	none	Family history
hsa-miR-1289	0.651399	-0.639221	1.24351	-0.514048	0.607219	0.999813	none	Family history
hsa-miR-129-5p	0.848858	0.677596	1.2311	0.550398	0.582047	0.999813	none	Family history
hsa-miR-1290	12.1959	-0.0158882	0.303095	-0.0524197	0.958194	0.999813	none	Family history
hsa-miR-1291	1.07152	-1.78859	1.25462	-1.4256	0.153984	0.999813	none	Family history
hsa-miR-1292-3p	0.914714	-0.607018	1.19371	-0.508512	0.611094	0.999813	none	Family history
hsa-miR-1292-5p	20.3332	-0.0457949	0.154077	-0.29722	0.766299	0.999813	none	Family history
hsa-miR-1293	16.1426	-0.433906	0.342577	-1.26659	0.205301	0.999813	none	Family history
hsa-miR-1294	47.6758	-0.297602	0.213348	-1.39491	0.163041	0.999813	none	Family history
hsa-miR-1296-3p	3.67666	-0.0902341	0.487822	-0.184974	0.85325	0.999813	none	Family history
hsa-miR-1296-5p	14.4473	-0.0858363	0.185611	-0.462453	0.643757	0.999813	none	Family history
hsa-miR-1297	0.898378	-1.99181	1.15226	-1.72861	0.0838794	0.999813	none	Family history
hsa-miR-1298-5p	1.66059	-0.352889	0.778617	-0.453225	0.650386	0.999813	none	Family history
hsa-miR-1299	17.2919	-0.163896	0.25055	-0.654145	0.513018	0.999813	none	Family history
hsa-miR-1301-3p	176.472	0.00370687	0.154885	0.0239331	0.980906	0.999813	none	Family history
hsa-miR-1302	0.889869	0.85952	0.869986	0.98797	0.323167	0.999813	none	Family history
hsa-miR-1303	13.2341	-0.0711173	0.199375	-0.356702	0.721315	0.999813	none	Family history
hsa-miR-1304-3p	25.7613	0.17622	0.119541	1.47414	0.140445	0.999813	none	Family history
hsa-miR-1304-5p	38.8356	0.146097	0.162644	0.898265	0.369044	0.999813	none	Family history
hsa-miR-1306-3p	22.5819	0.18428	0.221365	0.832474	0.405141	0.999813	none	Family history
hsa-miR-1306-5p	72.2579	-0.102944	0.163369	-0.630133	0.528607	0.999813	none	Family history
hsa-miR-1307-3p	262.189	-0.0249721	0.780503	-0.0319949	0.974476	0.999813	none	Family history
hsa-miR-1307-5p	35.338	0.544741	0.255781	2.12972	0.0331951	0.999813	none	Family history
hsa-miR-130a-3p	231.35	-0.111285	0.220132	-0.505537	0.613182	0.999813	none	Family history
hsa-miR-130a-5p	0.75457	-1.39345	1.15955	-1.20172	0.229472	0.999813	none	Family history
hsa-miR-130b-3p	66.2232	0.00114155	0.155232	0.00735379	0.994133	0.999813	none	Family history
hsa-miR-130b-5p	35.0172	-0.0620654	0.17405	-0.356595	0.721395	0.999813	none	Family history
hsa-miR-132-3p	25.3941	0.161863	0.173287	0.934075	0.350265	0.999813	none	Family history
hsa-miR-132-5p	7.55957	-0.161367	0.207905	-0.776154	0.437658	0.999813	none	Family history
hsa-miR-1321	2.48822	0.0153365	0.616594	0.0248729	0.980156	0.999813	none	Family history
hsa-miR-1322	1.0716	-0.360121	1.21416	-0.296602	0.76677	0.999813	none	Family history
hsa-miR-1324	0.404262	0.965094	1.50772	0.640103	0.522106	0.999813	none	Family history
hsa-miR-133a-3p	41.5077	0.104026	0.360022	0.288943	0.772625	0.999813	none	Family history
hsa-miR-133a-5p	1.12229	1.29052	1.17504	1.09828	0.272083	0.999813	none	Family history
hsa-miR-133b	14.6232	-0.0922387	0.20711	-0.445361	0.656059	0.999813	none	Family history
hsa-miR-134-3p	2.75812	0.397914	0.586616	0.678321	0.497568	0.999813	none	Family history
hsa-miR-134-5p	323.947	0.328604	0.45764	0.718041	0.472732	0.999813	none	Family history
hsa-miR-1343-3p	5.44278	0.211055	0.305871	0.690013	0.490186	0.999813	none	Family history
hsa-miR-1343-5p	2.46412	-0.17986	0.6285	-0.286174	0.774745	0.999813	none	Family history
hsa-miR-135a-3p	5.42359	-0.260504	0.268987	-0.968461	0.332814	0.999813	none	Family history
hsa-miR-135a-5p	2.61648	-0.337792	0.557724	-0.605661	0.54474	0.999813	none	Family history
hsa-miR-135b-5p	1.67025	0.839174	0.746503	1.12414	0.260954	0.999813	none	Family history
hsa-miR-136-3p	22.9798	-0.315502	0.241225	-1.30792	0.190901	0.999813	none	Family history
hsa-miR-136-5p	9.25566	-0.074634	0.27623	-0.270187	0.787016	0.999813	none	Family history
hsa-miR-137	1.93209	0.398825	0.859599	0.463966	0.642672	0.999813	none	Family history
hsa-miR-138-1-3p	5.68779	-0.282053	0.368078	-0.766286	0.443506	0.999813	none	Family history
hsa-miR-138-2-3p	7.56105	0.0106942	0.285031	0.0375195	0.970071	0.999813	none	Family history
hsa-miR-138-5p	2.18694	-0.0618839	0.772209	-0.0801388	0.936127	0.999813	none	Family history
hsa-miR-139-3p	262.333	0.103793	0.191422	0.542219	0.587668	0.999813	none	Family history
hsa-miR-139-5p	47.0906	-0.0031221	0.181738	-0.0171791	0.986294	0.999813	none	Family history
hsa-miR-140-3p	3.32143	0.0839354	0.238888	0.351359	0.725319	0.999813	none	Family history
hsa-miR-140-5p	99.0624	0.17807	0.213048	0.835822	0.403255	0.999813	none	Family history
hsa-miR-141-3p	15.5843	0.12616	0.194549	0.648474	0.516678	0.999813	none	Family history
hsa-miR-141-5p	11.1575	0.326816	0.318977	1.02458	0.305563	0.999813	none	Family history
hsa-miR-142-3p	20.242	0.0237042	0.27984	0.0847062	0.932495	0.999813	none	Family history
hsa-miR-142-5p	4.44786	0.081592	0.223947	0.364336	0.715607	0.999813	none	Family history
hsa-miR-143-3p	358.752	0.217163	0.680064	0.319327	0.749478	0.999813	none	Family history
hsa-miR-143-5p	41.5673	0.1831	0.220121	0.831815	0.405513	0.999813	none	Family history
hsa-miR-144-3p	125.207	-0.0343403	0.349187	-0.0983436	0.921659	0.999813	none	Family history
hsa-miR-144-5p	191.321	0.0560173	0.285469	0.196229	0.844431	0.999813	none	Family history
hsa-miR-145-3p	5.97601	-0.137577	0.324188	-0.424375	0.671292	0.999813	none	Family history
hsa-miR-145-5p	62.616	-0.193698	0.251066	-0.771504	0.440408	0.999813	none	Family history
hsa-miR-1468-3p	0.550705	1.43915	1.30203	1.10531	0.269025	0.999813	none	Family history
hsa-miR-1468-5p	10.4528	0.196546	0.178832	1.09906	0.271743	0.999813	none	Family history
hsa-miR-146a-3p	14.3653	0.0138533	0.338407	0.0409369	0.967346	0.999813	none	Family history
hsa-miR-146a-5p	17.1541	-0.0538967	0.173799	-0.31011	0.756477	0.999813	none	Family history
hsa-miR-146b-3p	23.6336	0.236634	0.151215	1.56489	0.117609	0.999813	none	Family history
hsa-miR-146b-5p	225.332	0.373485	0.779634	0.479052	0.631902	0.999813	none	Family history
hsa-miR-1470	0.545448	0.607174	1.5036	0.403813	0.68635	0.999813	none	Family history
hsa-miR-1471	1.39222	0.111924	0.851554	0.131435	0.895432	0.999813	none	Family history
hsa-miR-148a-3p	113.651	-0.509578	0.769014	-0.662639	0.507562	0.999813	none	Family history
hsa-miR-148a-5p	33.3966	-0.286545	0.27873	-1.02804	0.303933	0.999813	none	Family history
hsa-miR-148b-3p	250.915	-0.66852	0.793294	-0.842714	0.399389	0.999813	none	Family history
hsa-miR-148b-5p	15.0407	0.303158	0.152333	1.9901	0.0465801	0.999813	none	Family history
hsa-miR-149-3p	4.86494	-0.335121	0.439972	-0.761687	0.446247	0.999813	none	Family history
hsa-miR-149-5p	6.61437	-0.507834	0.339497	-1.49584	0.134694	0.999813	none	Family history
hsa-miR-150-3p	4.60456	0.484723	0.372212	1.30228	0.192822	0.999813	none	Family history
hsa-miR-150-5p	396.999	-0.137857	0.412066	-0.334551	0.737964	0.999813	none	Family history
hsa-miR-151a-3p	9.3411	0.224821	0.184244	1.22024	0.222374	0.999813	none	Family history
hsa-miR-151b/151a-5p	328.146	-0.156914	0.238495	-0.657935	0.51058	0.999813	none	Family history
hsa-miR-152-3p	270.782	0.0755233	0.191781	0.393799	0.693729	0.999813	none	Family history
hsa-miR-152-5p	5.43103	-0.260582	0.323146	-0.806392	0.420017	0.999813	none	Family history
hsa-miR-153-3p	4.64917	0.0829696	0.47969	0.172965	0.862679	0.999813	none	Family history
hsa-miR-1537-5p	0.784114	-1.4389	1.28165	-1.12269	0.261568	0.999813	none	Family history
hsa-miR-1538	4.11508	-0.293377	0.344725	-0.851047	0.394743	0.999813	none	Family history
hsa-miR-1539	5.32592	-0.0161028	0.321146	-0.0501417	0.960009	0.999813	none	Family history
hsa-miR-154-3p	0.558058	1.00242	1.24688	0.803945	0.421429	0.999813	none	Family history
hsa-miR-154-5p	10.1341	-0.0244615	0.252676	-0.0968098	0.922877	0.999813	none	Family history
hsa-miR-155-3p	0.657165	1.89353	1.22512	1.54558	0.122206	0.999813	none	Family history
hsa-miR-155-5p	288.965	0.347056	0.709418	0.489213	0.624691	0.999813	none	Family history
hsa-miR-1587	0.5727	-1.05793	1.19121	-0.888114	0.37448	0.999813	none	Family history
hsa-miR-15a-5p	412.896	-0.188068	0.277667	-0.677314	0.498207	0.999813	none	Family history
hsa-miR-15b-3p	110.247	-0.101927	0.187397	-0.54391	0.586503	0.999813	none	Family history
hsa-miR-15b-5p	377.536	0.258578	0.665351	0.388634	0.697547	0.999813	none	Family history
hsa-miR-16-1-3p	0.822824	-1.14449	1.16957	-0.978559	0.327798	0.999813	none	Family history
hsa-miR-16-2-3p	282.016	-0.0711622	0.775596	-0.0917517	0.926895	0.999813	none	Family history
hsa-miR-16-5p	231.901	-0.0486907	0.210499	-0.231311	0.817073	0.999813	none	Family history
hsa-miR-17-3p	35.1631	0.270103	0.244516	1.10465	0.269313	0.999813	none	Family history
hsa-miR-17-5p	243.445	-0.0252781	0.21441	-0.117896	0.90615	0.999813	none	Family history
hsa-miR-181a-2-3p	108.914	0.198208	0.14435	1.37311	0.169719	0.999813	none	Family history
hsa-miR-181a-3p	70.7994	0.073756	0.20504	0.359715	0.719061	0.999813	none	Family history
hsa-miR-181a-5p	397.672	0.116612	0.654496	0.17817	0.858589	0.999813	none	Family history
hsa-miR-181b-3p	0.640733	-1.60651	1.19939	-1.33944	0.180429	0.999813	none	Family history
hsa-miR-181b-5p	135.534	0.215472	0.150307	1.43355	0.151701	0.999813	none	Family history
hsa-miR-181c-3p	19.0647	-0.00530128	0.183785	-0.0288451	0.976988	0.999813	none	Family history
hsa-miR-181c-5p	21.8573	0.173301	0.219574	0.789263	0.429958	0.999813	none	Family history
hsa-miR-181d-3p	4.12209	-0.405287	0.377985	-1.07223	0.283616	0.999813	none	Family history
hsa-miR-181d-5p	19.0673	-0.0531317	0.179268	-0.296381	0.766939	0.999813	none	Family history
hsa-miR-182-3p	0.896068	1.27131	1.21276	1.04828	0.294511	0.999813	none	Family history
hsa-miR-182-5p	449.485	-0.0871149	0.317516	-0.274364	0.783805	0.999813	none	Family history
hsa-miR-1827	10.2938	0.154066	0.249813	0.616724	0.537417	0.999813	none	Family history
hsa-miR-183-3p	0.54995	0.763909	1.2021	0.635477	0.525118	0.999813	none	Family history
hsa-miR-183-5p	252.867	-0.143699	0.265259	-0.541729	0.588006	0.999813	none	Family history
hsa-miR-184	6.97523	0.00862543	0.274115	0.0314665	0.974898	0.999813	none	Family history
hsa-miR-185-3p	93.9575	0.0583702	0.145846	0.400218	0.688996	0.999813	none	Family history
hsa-miR-185-5p	2.18711	-0.109236	0.281794	-0.387643	0.69828	0.999813	none	Family history
hsa-miR-186-3p	8.88547	0.174603	0.210984	0.827564	0.407917	0.999813	none	Family history
hsa-miR-186-5p	414.547	0.218206	0.54263	0.402126	0.687591	0.999813	none	Family history
hsa-miR-187-3p	6.07289	0.0993884	0.373815	0.265876	0.790335	0.999813	none	Family history
hsa-miR-187-5p	4.44857	-0.232032	0.442695	-0.524136	0.600184	0.999813	none	Family history
hsa-miR-188-3p	1.31347	0.610618	0.787733	0.775158	0.438246	0.999813	none	Family history
hsa-miR-188-5p	0.600398	1.32473	1.13804	1.16404	0.244407	0.999813	none	Family history
hsa-miR-18a-3p	10.5141	0.0726488	0.2089	0.347768	0.728014	0.999813	none	Family history
hsa-miR-18a-5p	42.2776	-0.0905429	0.234196	-0.386612	0.699044	0.999813	none	Family history
hsa-miR-18b-3p	1.13808	-0.954851	1.28301	-0.744225	0.456741	0.999813	none	Family history
hsa-miR-1908-3p	7.81113	-0.0619339	0.275155	-0.225087	0.821912	0.999813	none	Family history
hsa-miR-1908-5p	112.152	0.27587	0.163916	1.683	0.0923755	0.999813	none	Family history
hsa-miR-1909-3p	1.97738	-0.155419	0.754746	-0.205922	0.836852	0.999813	none	Family history
hsa-miR-1909-5p	0.283026	0.0752469	1.18534	0.0634813	0.949383	0.999813	none	Family history
hsa-miR-190a-3p	1.68328	0.11153	0.779206	0.143133	0.886185	0.999813	none	Family history
hsa-miR-190a-5p	122.016	0.0900204	0.200297	0.449433	0.653119	0.999813	none	Family history
hsa-miR-190b	39.3733	0.0459692	0.1304	0.352526	0.724444	0.999813	none	Family history
hsa-miR-191-3p	71.332	0.0809808	0.144635	0.559899	0.575548	0.999813	none	Family history
hsa-miR-191-5p	20.0374	0.00643902	0.153376	0.041982	0.966513	0.999813	none	Family history
hsa-miR-1910-5p	0.614221	1.77622	1.23203	1.44171	0.149385	0.999813	none	Family history
hsa-miR-1911-3p	4.01062	-0.315607	0.521345	-0.605371	0.544932	0.999813	none	Family history
hsa-miR-1911-5p	0.640619	1.32928	1.19652	1.11096	0.266585	0.999813	none	Family history
hsa-miR-1913	2.30928	-0.215162	0.611201	-0.352032	0.724814	0.999813	none	Family history
hsa-miR-1914-5p	9.91768	-0.14237	0.255307	-0.557642	0.577089	0.999813	none	Family history
hsa-miR-1915-3p	2.90629	0.208822	0.608547	0.343148	0.731487	0.999813	none	Family history
hsa-miR-1915-5p	0.667884	-0.428233	1.36874	-0.312865	0.754383	0.999813	none	Family history
hsa-miR-192-3p	2.446	0.0681208	0.583022	0.116841	0.906986	0.999813	none	Family history
hsa-miR-192-5p	381.971	-0.283851	0.320714	-0.885061	0.376124	0.999813	none	Family history
hsa-miR-193a-3p	0.888968	-0.770954	1.24861	-0.617452	0.536937	0.999813	none	Family history
hsa-miR-193a-5p	51.5986	0.0607863	0.233442	0.260391	0.794562	0.999813	none	Family history
hsa-miR-193b-3p	2.12423	-0.11517	0.763035	-0.150937	0.880025	0.999813	none	Family history
hsa-miR-193b-5p	15.1439	0.0202558	0.304942	0.0664251	0.947039	0.999813	none	Family history
hsa-miR-194-5p	154.911	-0.0699787	0.23137	-0.302454	0.762306	0.999813	none	Family history
hsa-miR-195-3p	5.31126	0.205239	0.448211	0.457907	0.64702	0.999813	none	Family history
hsa-miR-195-5p	117.545	0.523387	0.810384	0.645851	0.518376	0.999813	none	Family history
hsa-miR-196a-3p	16.268	-0.43585	0.303258	-1.43722	0.150654	0.999813	none	Family history
hsa-miR-196b-3p	1.59176	-1.00468	0.859117	-1.16943	0.242229	0.999813	none	Family history
hsa-miR-196b-5p	174.234	0.207509	0.1792	1.15797	0.246875	0.999813	none	Family history
hsa-miR-197-3p	165.944	-0.00334787	0.130307	-0.0256921	0.979503	0.999813	none	Family history
hsa-miR-197-5p	9.47854	-0.0300375	0.195763	-0.153438	0.878053	0.999813	none	Family history
hsa-miR-1976	21.3454	-0.106722	0.120636	-0.884657	0.376342	0.999813	none	Family history
hsa-miR-198	2.40934	0.279805	0.626885	0.446342	0.65535	0.999813	none	Family history
hsa-miR-199a-3p	10.6663	0.0867073	0.198695	0.436383	0.662559	0.999813	none	Family history
hsa-miR-199a-5p	138.763	0.134049	0.211266	0.634502	0.525753	0.999813	none	Family history
hsa-miR-199b-5p	12.129	0.151806	0.216672	0.700624	0.483538	0.999813	none	Family history
hsa-miR-19a-3p	106.249	-0.323452	0.237287	-1.36313	0.172843	0.999813	none	Family history
hsa-miR-19a-5p	1.74992	0.485575	0.649899	0.747155	0.45497	0.999813	none	Family history
hsa-miR-19b-3p	351.248	-0.0104101	0.442004	-0.023552	0.98121	0.999813	none	Family history
hsa-miR-200a-3p	10.6521	-0.252204	0.191323	-1.31821	0.187433	0.999813	none	Family history
hsa-miR-200a-5p	0.881711	2.18826	1.19593	1.82976	0.0672862	0.999813	none	Family history
hsa-miR-200b-3p	9.50187	-0.287079	0.167549	-1.7134	0.0866396	0.999813	none	Family history
hsa-miR-200b-5p	1.12789	2.18988	1.15862	1.89007	0.0587487	0.999813	none	Family history
hsa-miR-200c-3p	66.3007	0.258671	0.186397	1.38775	0.165215	0.999813	none	Family history
hsa-miR-200c-5p	1.68484	0.199975	0.804494	0.248573	0.803691	0.999813	none	Family history
hsa-miR-202-3p	3.46834	-0.242423	0.622135	-0.389663	0.696786	0.999813	none	Family history
hsa-miR-203a-3p	9.0545	-0.205872	0.300218	-0.68574	0.492877	0.999813	none	Family history
hsa-miR-203a-5p	0.903179	-1.64841	1.25327	-1.31529	0.188413	0.999813	none	Family history
hsa-miR-203b-5p	4.27689	-0.45444	0.389506	-1.16671	0.243328	0.999813	none	Family history
hsa-miR-204-3p	1.41392	-0.341995	0.8084	-0.423052	0.672257	0.999813	none	Family history
hsa-miR-204-5p	9.72187	-0.0616479	0.212812	-0.289682	0.772059	0.999813	none	Family history
hsa-miR-205-3p	5.80698	-0.0828011	0.358042	-0.231261	0.817112	0.999813	none	Family history
hsa-miR-205-5p	9.27774	0.222246	0.259753	0.855604	0.392217	0.999813	none	Family history
hsa-miR-2054	5.10511	-0.0697445	0.640702	-0.108856	0.913316	0.999813	none	Family history
hsa-miR-206	26.885	-0.0528909	0.317755	-0.166452	0.867801	0.999813	none	Family history
hsa-miR-208a-5p	0.7056	-1.04059	1.22235	-0.8513	0.394603	0.999813	none	Family history
hsa-miR-208b-3p	10.6723	-0.354635	0.307397	-1.15367	0.248634	0.999813	none	Family history
hsa-miR-20a-3p	5.79059	-0.127056	0.218049	-0.582693	0.5601	0.999813	none	Family history
hsa-miR-20a-5p	414.974	0.384026	0.661595	0.580456	0.561607	0.999813	none	Family history
hsa-miR-20b-5p	184.017	-0.318974	0.204712	-1.55816	0.119196	0.999813	none	Family history
hsa-miR-21-3p	21.2478	0.170219	0.217274	0.78343	0.433374	0.999813	none	Family history
hsa-miR-21-5p	7.5633	0.0642805	0.199981	0.321433	0.747882	0.999813	none	Family history
hsa-miR-210-3p	26.2716	0.0927402	0.202563	0.457834	0.647072	0.999813	none	Family history
hsa-miR-211-5p	2.59357	0.459514	0.748256	0.614114	0.53914	0.999813	none	Family history
hsa-miR-2110	47.2326	0.0138037	0.141455	0.0975838	0.922263	0.999813	none	Family history
hsa-miR-2114-3p	0.622379	-1.4916	1.33472	-1.11754	0.263766	0.999813	none	Family history
hsa-miR-2114-5p	2.29338	-0.00608741	0.811215	-0.00750406	0.994013	0.999813	none	Family history
hsa-miR-2115-3p	1.08379	-1.79627	1.32881	-1.35179	0.176443	0.999813	none	Family history
hsa-miR-2115-5p	2.38804	-0.0840524	0.778139	-0.108017	0.913982	0.999813	none	Family history
hsa-miR-2116-3p	5.65499	-0.368243	0.245889	-1.4976	0.134238	0.999813	none	Family history
hsa-miR-2116-5p	2.4717	-0.0354467	0.48832	-0.0725891	0.942133	0.999813	none	Family history
hsa-miR-2117	75.3841	-0.728742	0.575528	-1.26622	0.205436	0.999813	none	Family history
hsa-miR-212-3p	1.12738	-0.0426866	0.849359	-0.0502574	0.959917	0.999813	none	Family history
hsa-miR-214-3p	0.799362	2.35196	1.29141	1.82124	0.0685707	0.999813	none	Family history
hsa-miR-214-5p	3.71637	-0.215395	0.364232	-0.591367	0.554274	0.999813	none	Family history
hsa-miR-215-5p	55.2034	-0.106818	0.193407	-0.552299	0.580743	0.999813	none	Family history
hsa-miR-216a-3p	0.662418	-1.44548	1.26271	-1.14474	0.252316	0.999813	none	Family history
hsa-miR-216a-5p	3.77709	-0.287389	0.617085	-0.46572	0.641416	0.999813	none	Family history
hsa-miR-216b-3p	1.82533	-0.133767	0.761478	-0.175668	0.860555	0.999813	none	Family history
hsa-miR-217	0.85531	-2.04356	1.28417	-1.59135	0.11153	0.999813	none	Family history
hsa-miR-218-2-3p	1.73191	0.204267	0.73945	0.276242	0.782362	0.999813	none	Family history
hsa-miR-218-5p	3.53925	-0.461464	0.447207	-1.03188	0.302128	0.999813	none	Family history
hsa-miR-219a-1-3p	1.9083	-0.110117	0.729963	-0.150853	0.880091	0.999813	none	Family history
hsa-miR-219a-2-3p	0.565609	-0.0668719	1.36534	-0.0489781	0.960937	0.999813	none	Family history
hsa-miR-219a-5p	4.28778	0.0242554	0.451262	0.0537501	0.957134	0.999813	none	Family history
hsa-miR-219b-5p	7.52661	-0.239501	0.258155	-0.927741	0.353542	0.999813	none	Family history
hsa-miR-22-3p	415.941	0.031137	0.251116	0.123994	0.90132	0.999813	none	Family history
hsa-miR-22-5p	16.0808	-0.0280245	0.163427	-0.17148	0.863846	0.999813	none	Family history
hsa-miR-221-3p	5.10903	0.0705558	0.219766	0.321049	0.748173	0.999813	none	Family history
hsa-miR-221-5p	52.9041	0.0760918	0.19551	0.389196	0.697131	0.999813	none	Family history
hsa-miR-222-3p	350.728	0.188586	0.240479	0.784207	0.432918	0.999813	none	Family history
hsa-miR-222-5p	1.29039	0.0342432	0.801676	0.0427145	0.965929	0.999813	none	Family history
hsa-miR-223-3p	36.7637	0.105274	0.179997	0.584865	0.558639	0.999813	none	Family history
hsa-miR-223-5p	451.853	0.50488	0.549263	0.919196	0.357993	0.999813	none	Family history
hsa-miR-224-3p	0.565693	-1.83677	1.4058	-1.30657	0.191359	0.999813	none	Family history
hsa-miR-224-5p	315.363	-0.587128	0.582488	-1.00797	0.313471	0.999813	none	Family history
hsa-miR-2276-3p	3.55716	-0.162308	0.514448	-0.315499	0.752383	0.999813	none	Family history
hsa-miR-2277-3p	19.7632	-0.1482	0.162097	-0.914264	0.360578	0.999813	none	Family history
hsa-miR-2278	2.56347	0.118216	0.616266	0.191826	0.847879	0.999813	none	Family history
hsa-miR-2355-3p	27.1477	0.039189	0.20438	0.191746	0.847941	0.999813	none	Family history
hsa-miR-2355-5p	7.32164	-0.130803	0.304013	-0.430254	0.667011	0.999813	none	Family history
hsa-miR-2392	8.25458	-0.0947106	0.290939	-0.325535	0.744776	0.999813	none	Family history
hsa-miR-23a-3p	143.848	-0.562191	0.786088	-0.715177	0.4745	0.999813	none	Family history
hsa-miR-23a-5p	33.6217	-0.261307	0.211589	-1.23497	0.21684	0.999813	none	Family history
hsa-miR-23b-3p	431.297	0.279456	0.482686	0.578959	0.562617	0.999813	none	Family history
hsa-miR-23b-5p	12.5933	-0.185809	0.164492	-1.1296	0.258646	0.999813	none	Family history
hsa-miR-23c	7.98285	0.165086	0.168318	0.980798	0.326692	0.999813	none	Family history
hsa-miR-24-1-5p	0.596499	1.58781	1.23685	1.28375	0.19923	0.999813	none	Family history
hsa-miR-24-2-5p	4.8933	0.0580269	0.274126	0.21168	0.832357	0.999813	none	Family history
hsa-miR-24-3p	191.35	-0.527493	0.794564	-0.663878	0.506769	0.999813	none	Family history
hsa-miR-2467-3p	0.58911	0.101614	1.28477	0.0790911	0.93696	0.999813	none	Family history
hsa-miR-2467-5p	0.641663	-0.347901	1.29107	-0.269468	0.78757	0.999813	none	Family history
hsa-miR-25-3p	9.117	-0.0505424	0.179247	-0.281971	0.777966	0.999813	none	Family history
hsa-miR-25-5p	38.2693	-0.0380808	0.137117	-0.277726	0.781223	0.999813	none	Family history
hsa-miR-2682-5p	2.16876	0.27403	0.831297	0.329642	0.741671	0.999813	none	Family history
hsa-miR-26a-1-3p	30.1011	0.0931107	0.150476	0.618773	0.536066	0.999813	none	Family history
hsa-miR-26a-2-3p	13.0456	-0.0426007	0.215825	-0.197385	0.843526	0.999813	none	Family history
hsa-miR-26a-5p	15.5963	-0.0103034	0.16518	-0.0623769	0.950263	0.999813	none	Family history
hsa-miR-26b-3p	30.4355	0.0629396	0.115438	0.545225	0.585599	0.999813	none	Family history
hsa-miR-26b-5p	13.0032	-0.0243879	0.179747	-0.135679	0.892075	0.999813	none	Family history
hsa-miR-27a-3p	333.363	0.702345	0.452865	1.55089	0.120928	0.999813	none	Family history
hsa-miR-27a-5p	3.16677	0.101588	0.518073	0.196089	0.844541	0.999813	none	Family history
hsa-miR-27b-3p	254.002	-0.118801	0.774966	-0.153299	0.878163	0.999813	none	Family history
hsa-miR-27b-5p	3.15501	-0.644676	0.477444	-1.35026	0.176931	0.999813	none	Family history
hsa-miR-28-3p	241.148	-0.239843	0.773702	-0.309994	0.756566	0.999813	none	Family history
hsa-miR-28-5p	73.6006	0.177554	0.169312	1.04868	0.294325	0.999813	none	Family history
hsa-miR-2861	1.37177	-0.0477607	0.835673	-0.0571523	0.954424	0.999813	none	Family history
hsa-miR-2909	12.5417	0.243319	0.493758	0.492791	0.62216	0.999813	none	Family history
hsa-miR-296-3p	11.72	-0.186222	0.221217	-0.841806	0.399896	0.999813	none	Family history
hsa-miR-296-5p	14.4561	-0.347934	0.208144	-1.6716	0.0946028	0.999813	none	Family history
hsa-miR-297	1.6536	-0.398992	0.813051	-0.490735	0.623614	0.999813	none	Family history
hsa-miR-299-3p	0.873667	-1.77775	1.29043	-1.37764	0.168313	0.999813	none	Family history
hsa-miR-299-5p	8.64391	-0.195776	0.218997	-0.893966	0.37134	0.999813	none	Family history
hsa-miR-29a-3p	427.683	-0.355151	0.509876	-0.696544	0.486088	0.999813	none	Family history
hsa-miR-29a-5p	3.2369	-0.0692163	0.510111	-0.135689	0.892067	0.999813	none	Family history
hsa-miR-29b-1-5p	1.66129	0.547702	0.742684	0.737463	0.460841	0.999813	none	Family history
hsa-miR-29b-2-5p	5.75106	-0.0689054	0.219002	-0.314633	0.75304	0.999813	none	Family history
hsa-miR-29b-3p	134.385	-0.10627	0.234603	-0.452977	0.650565	0.999813	none	Family history
hsa-miR-29c-3p	466.396	-0.382548	0.508181	-0.75278	0.451582	0.999813	none	Family history
hsa-miR-29c-5p	40.0297	0.0180219	0.153957	0.117058	0.906814	0.999813	none	Family history
hsa-miR-300	6.30373	0.0393615	0.330629	0.11905	0.905235	0.999813	none	Family history
hsa-miR-301a-3p	54.4247	0.0171341	0.254825	0.0672388	0.946392	0.999813	none	Family history
hsa-miR-301a-5p	8.9484	-0.187074	0.211974	-0.882533	0.377489	0.999813	none	Family history
hsa-miR-301b-3p	4.27551	0.339392	0.382235	0.887915	0.374586	0.999813	none	Family history
hsa-miR-302a-5p	3.53849	0.0311277	0.488891	0.06367	0.949233	0.999813	none	Family history
hsa-miR-302b-5p	0.73387	-1.32865	1.34895	-0.984948	0.32465	0.999813	none	Family history
hsa-miR-302d-3p	2.79862	0.0688972	0.783801	0.0879015	0.929955	0.999813	none	Family history
hsa-miR-302d-5p	1.41779	-0.294209	0.928544	-0.31685	0.751357	0.999813	none	Family history
hsa-miR-3064-3p	0.715778	0.849624	1.53413	0.553814	0.579706	0.999813	none	Family history
hsa-miR-3064-5p	10.9053	0.18022	0.155221	1.16106	0.245618	0.999813	none	Family history
hsa-miR-30a-3p	30.0093	0.170096	0.179802	0.946017	0.34414	0.999813	none	Family history
hsa-miR-30a-5p	456.787	0.000372079	0.270059	0.00137777	0.998901	0.999813	none	Family history
hsa-miR-30b-3p	8.59157	-0.133988	0.203034	-0.659928	0.5093	0.999813	none	Family history
hsa-miR-30b-5p	119.729	-0.0607815	0.228158	-0.266401	0.78993	0.999813	none	Family history
hsa-miR-30c-1-3p	10.3358	0.232424	0.168401	1.38019	0.16753	0.999813	none	Family history
hsa-miR-30c-2-3p	0.944008	0.563645	1.17318	0.480443	0.630913	0.999813	none	Family history
hsa-miR-30c-5p	372.257	0.125272	0.404282	0.309861	0.756666	0.999813	none	Family history
hsa-miR-30d-3p	14.0905	0.0480682	0.21597	0.222569	0.823871	0.999813	none	Family history
hsa-miR-30d-5p	14.3362	0.137641	0.15109	0.910984	0.362304	0.999813	none	Family history
hsa-miR-30e-3p	321.873	-0.0926731	0.218671	-0.423802	0.67171	0.999813	none	Family history
hsa-miR-30e-5p	4.24284	0.0405066	0.224377	0.180529	0.856737	0.999813	none	Family history
hsa-miR-31-3p	1.92467	0.191697	0.752079	0.254889	0.798809	0.999813	none	Family history
hsa-miR-31-5p	3.74995	0.297497	0.552214	0.538735	0.590069	0.999813	none	Family history
hsa-miR-3115	7.26577	-0.0884279	0.224484	-0.393916	0.693643	0.999813	none	Family history
hsa-miR-3117-3p	0.650947	-1.42179	1.26144	-1.12711	0.259695	0.999813	none	Family history
hsa-miR-3118	3.46689	-0.326976	0.440582	-0.742144	0.458	0.999813	none	Family history
hsa-miR-3119	0.550194	1.51786	1.23759	1.22647	0.220023	0.999813	none	Family history
hsa-miR-3120-3p	11.4534	-0.261452	0.190216	-1.3745	0.169286	0.999813	none	Family history
hsa-miR-3121-3p	1.34726	0.0184193	0.810586	0.0227235	0.981871	0.999813	none	Family history
hsa-miR-3122	3.85702	-0.47028	0.437495	-1.07494	0.282402	0.999813	none	Family history
hsa-miR-3124-3p	7.53169	-0.337984	0.358587	-0.942542	0.345915	0.999813	none	Family history
hsa-miR-3124-5p	7.53801	-0.0194032	0.211097	-0.0919161	0.926765	0.999813	none	Family history
hsa-miR-3125	3.85249	-0.5537	0.423242	-1.30824	0.190793	0.999813	none	Family history
hsa-miR-3126-3p	2.80848	-0.381763	0.618113	-0.617627	0.536821	0.999813	none	Family history
hsa-miR-3126-5p	1.49962	-0.0813608	0.826298	-0.0984642	0.921564	0.999813	none	Family history
hsa-miR-3127-5p	9.23704	-0.137811	0.210266	-0.655412	0.512203	0.999813	none	Family history
hsa-miR-3128	11.317	-0.133929	0.329006	-0.407073	0.683954	0.999813	none	Family history
hsa-miR-3129-3p	1.69908	-0.939486	0.881737	-1.06549	0.286652	0.999813	none	Family history
hsa-miR-3129-5p	1.86973	-0.178288	0.758	-0.235208	0.814047	0.999813	none	Family history
hsa-miR-3130-3p	1.73881	0.377204	0.782986	0.48175	0.629983	0.999813	none	Family history
hsa-miR-3130-5p	8.28769	-0.185685	0.318169	-0.583604	0.559487	0.999813	none	Family history
hsa-miR-3131	5.00799	0.00872329	0.444097	0.0196428	0.984328	0.999813	none	Family history
hsa-miR-3132	2.85244	0.462227	0.572048	0.808022	0.419078	0.999813	none	Family history
hsa-miR-3133	6.69338	-0.159863	0.226048	-0.707207	0.479438	0.999813	none	Family history
hsa-miR-3135a	0.777294	-1.55513	1.20809	-1.28726	0.198003	0.999813	none	Family history
hsa-miR-3135b	377.847	-0.0435595	0.330421	-0.13183	0.895118	0.999813	none	Family history
hsa-miR-3136-3p	0.963611	-0.0290541	1.25267	-0.0231937	0.981496	0.999813	none	Family history
hsa-miR-3136-5p	2.01334	-0.376531	0.868034	-0.433774	0.664452	0.999813	none	Family history
hsa-miR-3138	38.0939	0.0623859	0.156294	0.399158	0.689777	0.999813	none	Family history
hsa-miR-3140-3p	8.69458	0.058781	0.196102	0.299747	0.76437	0.999813	none	Family history
hsa-miR-3140-5p	2.00616	-0.0421756	0.754403	-0.0559058	0.955417	0.999813	none	Family history
hsa-miR-3141	11.8827	-0.0141966	0.179255	-0.079198	0.936875	0.999813	none	Family history
hsa-miR-3142	6.28409	-0.169127	0.325188	-0.520088	0.603002	0.999813	none	Family history
hsa-miR-3143	4.5227	-0.227926	0.360494	-0.632261	0.527216	0.999813	none	Family history
hsa-miR-3144-3p	3.66135	0.147868	0.559484	0.264294	0.791553	0.999813	none	Family history
hsa-miR-3144-5p	0.871925	-1.76966	1.35613	-1.30493	0.191917	0.999813	none	Family history
hsa-miR-3145-3p	2.04842	-0.274616	0.741732	-0.370236	0.711207	0.999813	none	Family history
hsa-miR-3145-5p	5.35681	-0.0490077	0.3299	-0.148553	0.881906	0.999813	none	Family history
hsa-miR-3146	6.3166	0.0925791	0.329225	0.281203	0.778555	0.999813	none	Family history
hsa-miR-3147	6.70466	0.0198204	0.31012	0.0639119	0.94904	0.999813	none	Family history
hsa-miR-3150b-3p	2.63811	0.22138	0.796285	0.278017	0.781	0.999813	none	Family history
hsa-miR-3151-3p	14.1752	-0.160188	0.244652	-0.654758	0.512623	0.999813	none	Family history
hsa-miR-3151-5p	1.6619	-0.744121	0.858169	-0.867103	0.385886	0.999813	none	Family history
hsa-miR-3152-3p	1.00926	-0.368997	1.19677	-0.308328	0.757833	0.999813	none	Family history
hsa-miR-3152-5p	3.63328	0.482743	0.588056	0.820913	0.411696	0.999813	none	Family history
hsa-miR-3153	1.5984	-1.43538	0.905737	-1.58476	0.113021	0.999813	none	Family history
hsa-miR-3154	5.10543	-0.108642	0.406804	-0.267061	0.789422	0.999813	none	Family history
hsa-miR-3156-3p	2.78125	-0.116305	0.595604	-0.195273	0.845179	0.999813	none	Family history
hsa-miR-3157-3p	0.509569	-1.31752	1.5005	-0.87805	0.379917	0.999813	none	Family history
hsa-miR-3157-5p	0.725138	-0.0220562	1.2261	-0.0179889	0.985648	0.999813	none	Family history
hsa-miR-3158-3p	1.23047	-0.576715	1.21777	-0.473582	0.635798	0.999813	none	Family history
hsa-miR-3159	4.89725	-0.211674	0.40406	-0.523866	0.600371	0.999813	none	Family history
hsa-miR-3160-5p	0.568927	1.04856	1.33208	0.787159	0.431189	0.999813	none	Family history
hsa-miR-3161	5.35048	0.353515	0.386982	0.913519	0.36097	0.999813	none	Family history
hsa-miR-3162-3p	7.80869	-0.0718415	0.32841	-0.218756	0.82684	0.999813	none	Family history
hsa-miR-3162-5p	3.36271	-0.111742	0.543774	-0.205494	0.837186	0.999813	none	Family history
hsa-miR-3164	1.83288	0.16104	0.735105	0.219071	0.826595	0.999813	none	Family history
hsa-miR-3165	1.99649	0.262948	0.762094	0.345034	0.730069	0.999813	none	Family history
hsa-miR-3168	13.6783	-0.468357	0.406769	-1.15141	0.249565	0.999813	none	Family history
hsa-miR-3170	0.921272	0.973239	1.22362	0.795376	0.426395	0.999813	none	Family history
hsa-miR-3171	0.538991	-1.45558	1.1778	-1.23585	0.216516	0.999813	none	Family history
hsa-miR-3173-5p	14.1571	0.0112936	0.146241	0.077226	0.938444	0.999813	none	Family history
hsa-miR-3174	8.59721	-0.138713	0.261282	-0.530894	0.595492	0.999813	none	Family history
hsa-miR-3175	14.121	0.150866	0.195731	0.770782	0.440836	0.999813	none	Family history
hsa-miR-3176	0.779057	-1.73897	1.14723	-1.5158	0.129571	0.999813	none	Family history
hsa-miR-3177-3p	6.63226	0.18149	0.267052	0.679608	0.496752	0.999813	none	Family history
hsa-miR-3178	7.61731	-0.262577	0.358677	-0.73207	0.464126	0.999813	none	Family history
hsa-miR-3179	3.70034	-0.357345	0.390051	-0.91615	0.359588	0.999813	none	Family history
hsa-miR-3180-5p	10.0047	0.246701	0.236151	1.04467	0.296174	0.999813	none	Family history
hsa-miR-3181	1.08934	0.333465	0.836953	0.398427	0.690315	0.999813	none	Family history
hsa-miR-3182	7.24577	0.00294428	0.322325	0.0091345	0.992712	0.999813	none	Family history
hsa-miR-3183	3.29808	0.0282408	0.523352	0.0539614	0.956966	0.999813	none	Family history
hsa-miR-3185	0.996579	-1.45906	1.18387	-1.23245	0.217779	0.999813	none	Family history
hsa-miR-3186-3p	1.19746	0.656647	0.931184	0.705174	0.480702	0.999813	none	Family history
hsa-miR-3187-3p	17.2021	0.0129192	0.147457	0.0876135	0.930184	0.999813	none	Family history
hsa-miR-3187-5p	1.66677	0.263039	0.878103	0.299554	0.764518	0.999813	none	Family history
hsa-miR-3188	6.8509	-0.138628	0.261169	-0.530798	0.595559	0.999813	none	Family history
hsa-miR-3189-3p	1.90963	-0.151766	0.803778	-0.188815	0.850237	0.999813	none	Family history
hsa-miR-3189-5p	1.00399	0.42964	0.896706	0.479131	0.631845	0.999813	none	Family history
hsa-miR-3190-3p	4.66631	-0.511408	0.589722	-0.867201	0.385832	0.999813	none	Family history
hsa-miR-3190-5p	2.67092	0.390897	0.818703	0.477459	0.633036	0.999813	none	Family history
hsa-miR-3191-3p	4.98293	-0.0545989	0.406999	-0.13415	0.893284	0.999813	none	Family history
hsa-miR-3191-5p	7.38136	0.167584	0.358271	0.467757	0.639958	0.999813	none	Family history
hsa-miR-3192-3p	4.41956	-0.0594402	0.409834	-0.145035	0.884683	0.999813	none	Family history
hsa-miR-3192-5p	6.43981	-0.0520414	0.244054	-0.213237	0.831142	0.999813	none	Family history
hsa-miR-3193	3.80144	-0.602177	0.364584	-1.65169	0.0985986	0.999813	none	Family history
hsa-miR-3194-3p	2.38548	0.362786	0.749587	0.483982	0.628399	0.999813	none	Family history
hsa-miR-3195	0.92845	-0.639083	1.32882	-0.480942	0.630558	0.999813	none	Family history
hsa-miR-3196	1.52545	0.510541	0.731551	0.697888	0.485247	0.999813	none	Family history
hsa-miR-3197	0.68309	-0.979576	1.3739	-0.71299	0.475852	0.999813	none	Family history
hsa-miR-3198	7.21892	0.0386706	0.202251	0.191201	0.848368	0.999813	none	Family history
hsa-miR-32-5p	242.387	0.0940038	0.209388	0.448946	0.653471	0.999813	none	Family history
hsa-miR-3200-3p	7.58304	-0.191218	0.311181	-0.614489	0.538892	0.999813	none	Family history
hsa-miR-3200-5p	3.86775	-0.0767236	0.480428	-0.159698	0.873119	0.999813	none	Family history
hsa-miR-3202	2.86703	-0.0946292	0.553873	-0.17085	0.864342	0.999813	none	Family history
hsa-miR-320a	144.768	0.669121	0.808355	0.827757	0.407808	0.999813	none	Family history
hsa-miR-320b	361.498	-0.0108212	0.144853	-0.0747048	0.94045	0.999813	none	Family history
hsa-miR-320c	154.843	0.326241	0.181846	1.79405	0.0728055	0.999813	none	Family history
hsa-miR-320d	34.4062	0.286774	0.192301	1.49128	0.135889	0.999813	none	Family history
hsa-miR-320e	18.802	0.0720276	0.166263	0.433216	0.664858	0.999813	none	Family history
hsa-miR-323a-3p	35.0714	-0.0903762	0.267364	-0.338027	0.735343	0.999813	none	Family history
hsa-miR-323a-5p	1.21613	0.1	0.795006	0.125786	0.899902	0.999813	none	Family history
hsa-miR-323b-3p	65.7546	-0.103333	0.289425	-0.357028	0.72107	0.999813	none	Family history
hsa-miR-323b-5p	7.92784	-0.227277	0.282234	-0.805279	0.420658	0.999813	none	Family history
hsa-miR-324-3p	34.9544	0.133823	0.152559	0.877187	0.380385	0.999813	none	Family history
hsa-miR-324-5p	72.6285	0.156728	0.173501	0.903325	0.366354	0.999813	none	Family history
hsa-miR-325	2.52223	-0.252713	0.836028	-0.302278	0.76244	0.999813	none	Family history
hsa-miR-326	173.931	0.027277	0.230159	0.118514	0.90566	0.999813	none	Family history
hsa-miR-328-3p	277.609	-0.253009	0.739613	-0.342083	0.732288	0.999813	none	Family history
hsa-miR-328-5p	3.36297	-0.0936431	0.616123	-0.151988	0.879197	0.999813	none	Family history
hsa-miR-329-3p	15.7564	-0.148824	0.219582	-0.677761	0.497924	0.999813	none	Family history
hsa-miR-329-5p	14.4583	-0.0694116	0.179703	-0.386257	0.699306	0.999813	none	Family history
hsa-miR-330-3p	15.0016	0.088403	0.156376	0.565323	0.571854	0.999813	none	Family history
hsa-miR-330-5p	11.6969	0.355541	0.195292	1.82056	0.0686739	0.999813	none	Family history
hsa-miR-331-3p	34.1639	0.136044	0.190131	0.715528	0.474283	0.999813	none	Family history
hsa-miR-331-5p	1.03944	-1.32028	1.1926	-1.10706	0.268269	0.999813	none	Family history
hsa-miR-335-3p	62.6827	-0.0434482	0.191644	-0.226713	0.820647	0.999813	none	Family history
hsa-miR-335-5p	323.904	-0.0867811	0.275694	-0.314773	0.752934	0.999813	none	Family history
hsa-miR-337-3p	6.86548	-0.370159	0.242523	-1.52628	0.126939	0.999813	none	Family history
hsa-miR-337-5p	29.7646	-0.014529	0.2808	-0.0517415	0.958735	0.999813	none	Family history
hsa-miR-338-3p	73.0558	0.105916	0.184363	0.574497	0.565631	0.999813	none	Family history
hsa-miR-338-5p	2.68835	0.203717	0.519333	0.392266	0.694862	0.999813	none	Family history
hsa-miR-339-3p	71.8913	0.0667558	0.195134	0.342102	0.732274	0.999813	none	Family history
hsa-miR-339-5p	338.093	-0.133755	0.48446	-0.27609	0.782479	0.999813	none	Family history
hsa-miR-33a-3p	3.59565	-0.159458	0.420902	-0.378849	0.7048	0.999813	none	Family history
hsa-miR-33a-5p	19.4856	-0.135284	0.236955	-0.570925	0.56805	0.999813	none	Family history
hsa-miR-33b-3p	0.761947	-0.408825	1.18947	-0.343704	0.731069	0.999813	none	Family history
hsa-miR-33b-5p	0.712916	-1.07192	1.29068	-0.830509	0.406251	0.999813	none	Family history
hsa-miR-340-3p	13.8988	-0.0534149	0.182149	-0.293248	0.769332	0.999813	none	Family history
hsa-miR-340-5p	313.339	-0.121412	0.27932	-0.434672	0.663801	0.999813	none	Family history
hsa-miR-342-3p	4.03341	-0.0213434	0.224254	-0.095175	0.924176	0.999813	none	Family history
hsa-miR-342-5p	28.1023	0.000543408	0.197166	0.00275609	0.997801	0.999813	none	Family history
hsa-miR-345-3p	0.668878	1.8901	1.16258	1.62578	0.103997	0.999813	none	Family history
hsa-miR-345-5p	77.3387	0.0262568	0.166912	0.15731	0.875001	0.999813	none	Family history
hsa-miR-34a-5p	42.6004	-0.189461	0.175034	-1.08242	0.279064	0.999813	none	Family history
hsa-miR-34b-3p	2.85404	0.143884	0.56275	0.255681	0.798198	0.999813	none	Family history
hsa-miR-34b-5p	2.14035	0.0531646	0.64456	0.0824821	0.934263	0.999813	none	Family history
hsa-miR-34c-3p	6.08286	-0.162843	0.279242	-0.58316	0.559786	0.999813	none	Family history
hsa-miR-34c-5p	0.718389	0.919632	1.21394	0.757562	0.448714	0.999813	none	Family history
hsa-miR-3605-3p	24.4656	-0.0335221	0.156259	-0.214529	0.830135	0.999813	none	Family history
hsa-miR-3605-5p	4.69248	0.412271	0.391652	1.05264	0.292504	0.999813	none	Family history
hsa-miR-3609	3.54818	-0.0419671	0.553652	-0.0758005	0.939578	0.999813	none	Family history
hsa-miR-361-3p	287.812	0.0639155	0.178728	0.357613	0.720633	0.999813	none	Family history
hsa-miR-361-5p	415.568	-0.0274739	0.417055	-0.0658759	0.947477	0.999813	none	Family history
hsa-miR-3610	0.66065	-1.29155	1.14325	-1.12972	0.258596	0.999813	none	Family history
hsa-miR-3612	3.7064	-0.700784	0.560947	-1.24929	0.21156	0.999813	none	Family history
hsa-miR-3613-3p	20.8307	-0.271564	0.192753	-1.40887	0.158874	0.999813	none	Family history
hsa-miR-3613-5p	217.788	0.0105835	0.243181	0.043521	0.965286	0.999813	none	Family history
hsa-miR-3614-3p	2.29831	-1.24321	0.846821	-1.46809	0.142081	0.999813	none	Family history
hsa-miR-3614-5p	5.46989	0.11157	0.429577	0.25972	0.79508	0.999813	none	Family history
hsa-miR-3615	335.867	-0.0909001	0.262045	-0.346888	0.728676	0.999813	none	Family history
hsa-miR-3616-3p	0.528507	0.885912	1.33129	0.665452	0.505761	0.999813	none	Family history
hsa-miR-3617-3p	6.22915	0.00128771	0.359992	0.00357706	0.997146	0.999813	none	Family history
hsa-miR-3617-5p	2.31834	-0.204687	0.572462	-0.357555	0.720676	0.999813	none	Family history
hsa-miR-3618	1.40569	-1.08566	0.837608	-1.29614	0.194928	0.999813	none	Family history
hsa-miR-362-3p	2.94085	-0.192624	0.584681	-0.32945	0.741815	0.999813	none	Family history
hsa-miR-362-5p	11.2655	-0.221208	0.22787	-0.970762	0.331667	0.999813	none	Family history
hsa-miR-3620-3p	17.6072	-0.407184	0.375883	-1.08327	0.278687	0.999813	none	Family history
hsa-miR-3621	0.690606	0.569121	1.44341	0.394288	0.693368	0.999813	none	Family history
hsa-miR-3622a-3p	0.711457	1.66816	1.17045	1.42523	0.15409	0.999813	none	Family history
hsa-miR-3622b-3p	0.754147	-0.969352	1.16732	-0.83041	0.406307	0.999813	none	Family history
hsa-miR-363-3p	271.631	0.064758	0.187066	0.346177	0.72921	0.999813	none	Family history
hsa-miR-363-5p	8.06564	-0.496964	0.298803	-1.66318	0.0962762	0.999813	none	Family history
hsa-miR-3646	1.53621	-1.45848	0.838239	-1.73993	0.0818714	0.999813	none	Family history
hsa-miR-3648	1.76927	0.347093	0.58968	0.588614	0.556121	0.999813	none	Family history
hsa-miR-3649	1.91417	0.432241	0.643875	0.671311	0.502022	0.999813	none	Family history
hsa-miR-3652	0.781787	-2.04676	1.20409	-1.69983	0.0891625	0.999813	none	Family history
hsa-miR-3653-3p	5.78826	-0.143392	0.351731	-0.407675	0.683512	0.999813	none	Family history
hsa-miR-3653-5p	26.1985	-0.174771	0.255847	-0.683106	0.49454	0.999813	none	Family history
hsa-miR-3654	1.50841	0.458023	0.819013	0.559239	0.575999	0.999813	none	Family history
hsa-miR-3656	10.1655	-0.139498	0.196099	-0.711367	0.476857	0.999813	none	Family history
hsa-miR-3658	2.12204	-0.621127	0.668746	-0.928795	0.352996	0.999813	none	Family history
hsa-miR-3659	1.08733	0.42221	0.838789	0.503356	0.614714	0.999813	none	Family history
hsa-miR-365a-3p	0.770008	0.0538983	1.23924	0.043493	0.965309	0.999813	none	Family history
hsa-miR-365a-5p	7.73109	-0.0838087	0.344759	-0.243094	0.807933	0.999813	none	Family history
hsa-miR-365b-3p	1.6266	1.42642	0.734193	1.94284	0.0520355	0.999813	none	Family history
hsa-miR-3660	0.576645	1.4844	1.18103	1.25687	0.208802	0.999813	none	Family history
hsa-miR-3661	1.12473	-0.686462	1.27504	-0.538382	0.590313	0.999813	none	Family history
hsa-miR-3662	2.84455	-0.0492423	0.788506	-0.0624501	0.950204	0.999813	none	Family history
hsa-miR-3663-3p	15.4371	0.344993	0.490663	0.703116	0.481984	0.999813	none	Family history
hsa-miR-3663-5p	4.52649	0.0951562	0.581345	0.163683	0.869981	0.999813	none	Family history
hsa-miR-3666	7.7642	-0.00209445	0.266673	-0.007854	0.993733	0.999813	none	Family history
hsa-miR-3667-3p	1.88468	-0.181574	0.812136	-0.223575	0.823088	0.999813	none	Family history
hsa-miR-3667-5p	2.76888	0.431452	0.593204	0.727324	0.467027	0.999813	none	Family history
hsa-miR-3668	1.25725	0.704527	0.861054	0.818215	0.413235	0.999813	none	Family history
hsa-miR-3670	1.48202	-1.28678	0.855353	-1.50439	0.132481	0.999813	none	Family history
hsa-miR-3672	0.856282	-0.619081	1.20079	-0.515561	0.606161	0.999813	none	Family history
hsa-miR-3674	3.53895	-0.213773	0.49438	-0.432406	0.665446	0.999813	none	Family history
hsa-miR-3675-3p	6.02345	-0.247504	0.43983	-0.562726	0.573622	0.999813	none	Family history
hsa-miR-3675-5p	1.10683	-1.63944	1.19191	-1.37548	0.168983	0.999813	none	Family history
hsa-miR-3679-3p	1.09045	-3.28175	1.41634	-2.31706	0.0205005	0.999813	none	Family history
hsa-miR-3679-5p	31.2166	0.309811	0.221303	1.39994	0.16153	0.999813	none	Family history
hsa-miR-3680-3p	1.48517	-0.0343429	0.820251	-0.0418688	0.966603	0.999813	none	Family history
hsa-miR-3680-5p	4.9231	-0.497091	0.394389	-1.26041	0.207521	0.999813	none	Family history
hsa-miR-3681-3p	1.64895	0.0929885	0.75807	0.122665	0.902373	0.999813	none	Family history
hsa-miR-3682-3p	3.11673	-0.376822	0.520107	-0.724508	0.468754	0.999813	none	Family history
hsa-miR-3682-5p	3.86874	-0.137332	0.37504	-0.366179	0.714232	0.999813	none	Family history
hsa-miR-3683	0.707317	-1.58011	1.13093	-1.39717	0.162362	0.999813	none	Family history
hsa-miR-3684	0.924742	-0.854512	1.24864	-0.684355	0.493751	0.999813	none	Family history
hsa-miR-3685	13.5145	-0.118534	0.35435	-0.334511	0.737994	0.999813	none	Family history
hsa-miR-3686	0.820132	-0.0861319	1.31725	-0.0653874	0.947866	0.999813	none	Family history
hsa-miR-3688-3p	2.02888	0.581867	0.777018	0.748846	0.45395	0.999813	none	Family history
hsa-miR-3689a-5p	2.50053	-1.07576	0.674608	-1.59465	0.110791	0.999813	none	Family history
hsa-miR-3689b-3p	11.9626	-0.0987922	0.405093	-0.243875	0.807327	0.999813	none	Family history
hsa-miR-3689b-5p	3.27762	-1.00081	0.689505	-1.45149	0.146644	0.999813	none	Family history
hsa-miR-3689d	0.742721	-1.31305	1.16815	-1.12405	0.260993	0.999813	none	Family history
hsa-miR-3689e	1.94431	-0.554332	0.678762	-0.816681	0.414111	0.999813	none	Family history
hsa-miR-369-3p	28.9332	-0.172805	0.241145	-0.716602	0.47362	0.999813	none	Family history
hsa-miR-369-5p	59.6955	0.061327	0.280467	0.21866	0.826915	0.999813	none	Family history
hsa-miR-3690	0.89544	-0.334506	1.25798	-0.265908	0.79031	0.999813	none	Family history
hsa-miR-3691-3p	4.55675	0.406104	0.412758	0.983881	0.325174	0.999813	none	Family history
hsa-miR-3691-5p	1.5156	-1.99952	0.868669	-2.30181	0.0213456	0.999813	none	Family history
hsa-miR-3692-3p	3.93809	-0.885578	0.460712	-1.9222	0.0545812	0.999813	none	Family history
hsa-miR-3692-5p	16.192	-0.168449	0.347536	-0.484695	0.627893	0.999813	none	Family history
hsa-miR-370-3p	177.255	-0.240366	0.270646	-0.888121	0.374475	0.999813	none	Family history
hsa-miR-370-5p	0.644127	1.05103	1.27266	0.825851	0.408889	0.999813	none	Family history
hsa-miR-3714	0.398032	0.953123	1.4144	0.673873	0.500392	0.999813	none	Family history
hsa-miR-371b-3p	1.35413	-1.06552	1.23677	-0.861537	0.388942	0.999813	none	Family history
hsa-miR-373-3p	0.755624	-1.67055	1.20715	-1.38388	0.166396	0.999813	none	Family history
hsa-miR-374a-3p	37.0212	-0.00115906	0.241794	-0.00479357	0.996175	0.999813	none	Family history
hsa-miR-374a-5p	174.647	-0.0631292	0.217266	-0.290562	0.771386	0.999813	none	Family history
hsa-miR-374b-3p	28.9049	-0.298001	0.158087	-1.88505	0.0594238	0.999813	none	Family history
hsa-miR-374b-5p	79.6404	-0.00105415	0.149086	-0.00707077	0.994358	0.999813	none	Family history
hsa-miR-374c-5p	12.086	0.00311869	0.246051	0.012675	0.989887	0.999813	none	Family history
hsa-miR-375	25.604	-0.307146	0.254374	-1.20746	0.227256	0.999813	none	Family history
hsa-miR-376a-3p	42.9849	-0.363273	0.287909	-1.26177	0.207033	0.999813	none	Family history
hsa-miR-376a-5p	2.78802	0.265617	0.614771	0.432059	0.665698	0.999813	none	Family history
hsa-miR-376b-3p	8.21408	-0.641493	0.298721	-2.14747	0.031756	0.999813	none	Family history
hsa-miR-376b-5p	1.3702	0.265771	0.808147	0.328865	0.742258	0.999813	none	Family history
hsa-miR-376c-3p	29.8389	-0.430739	0.266063	-1.61894	0.105461	0.999813	none	Family history
hsa-miR-377-3p	8.35198	-0.407777	0.293571	-1.38902	0.164826	0.999813	none	Family history
hsa-miR-377-5p	2.77014	-0.00837365	0.618376	-0.0135414	0.989196	0.999813	none	Family history
hsa-miR-378a-3p	124.221	0.00800601	0.171866	0.0465828	0.962846	0.999813	none	Family history
hsa-miR-378a-5p	7.72758	0.12075	0.200573	0.602026	0.547157	0.999813	none	Family history
hsa-miR-378c	41.8731	-0.0359067	0.180134	-0.199333	0.842002	0.999813	none	Family history
hsa-miR-378d	22.0051	-0.0170332	0.191337	-0.089022	0.929064	0.999813	none	Family history
hsa-miR-378f	0.577859	-1.26688	1.33311	-0.950323	0.341948	0.999813	none	Family history
hsa-miR-378g	2.7686	-0.475837	0.51227	-0.928878	0.352952	0.999813	none	Family history
hsa-miR-378h	0.685769	-1.12606	1.24124	-0.907203	0.3643	0.999813	none	Family history
hsa-miR-378i	3.54339	-0.085401	0.497133	-0.171787	0.863605	0.999813	none	Family history
hsa-miR-378j	5.34813	0.19266	0.297064	0.648545	0.516632	0.999813	none	Family history
hsa-miR-379-3p	1.90605	-0.437651	0.629012	-0.695775	0.48657	0.999813	none	Family history
hsa-miR-379-5p	260.715	-0.0489621	0.3065	-0.159746	0.873081	0.999813	none	Family history
hsa-miR-380-3p	0.627588	-1.37569	1.19037	-1.15568	0.24781	0.999813	none	Family history
hsa-miR-380-5p	1.5419	-0.208087	0.768621	-0.270727	0.786601	0.999813	none	Family history
hsa-miR-381-3p	103.392	0.0403839	0.342108	0.118044	0.906033	0.999813	none	Family history
hsa-miR-382-3p	22.6041	-0.0882052	0.239594	-0.368145	0.712765	0.999813	none	Family history
hsa-miR-382-5p	334.923	0.243229	0.600468	0.405065	0.685429	0.999813	none	Family history
hsa-miR-383-3p	1.46486	0.900125	0.764994	1.17664	0.239338	0.999813	none	Family history
hsa-miR-383-5p	6.6964	-0.243974	0.336165	-0.725756	0.467989	0.999813	none	Family history
hsa-miR-384	2.99731	-0.0955099	0.569477	-0.167715	0.866807	0.999813	none	Family history
hsa-miR-3907	7.07928	-0.439128	0.33202	-1.32259	0.185971	0.999813	none	Family history
hsa-miR-3908	0.730214	1.88021	1.10574	1.70041	0.089054	0.999813	none	Family history
hsa-miR-3910	0.891411	-0.992744	1.21271	-0.818617	0.413005	0.999813	none	Family history
hsa-miR-3911	4.07864	-0.519896	0.377591	-1.37688	0.168551	0.999813	none	Family history
hsa-miR-3912-5p	1.51873	-1.07997	0.783475	-1.37844	0.168068	0.999813	none	Family history
hsa-miR-3913-3p	2.30354	-0.816341	0.774575	-1.05392	0.291919	0.999813	none	Family history
hsa-miR-3913-5p	4.87754	-0.00444649	0.406932	-0.0109269	0.991282	0.999813	none	Family history
hsa-miR-3914	1.00123	-0.383514	1.26053	-0.304248	0.760939	0.999813	none	Family history
hsa-miR-3915	9.38537	0.0963704	0.260506	0.369935	0.711431	0.999813	none	Family history
hsa-miR-3916	7.46805	-0.213695	0.297648	-0.717945	0.472791	0.999813	none	Family history
hsa-miR-3919	1.15251	-1.57207	0.950721	-1.65355	0.098219	0.999813	none	Family history
hsa-miR-3920	5.54349	-0.0539736	0.315216	-0.171228	0.864045	0.999813	none	Family history
hsa-miR-3922-5p	2.68133	0.170398	0.563035	0.302642	0.762162	0.999813	none	Family history
hsa-miR-3923	3.90927	-0.783828	0.413245	-1.89676	0.057859	0.999813	none	Family history
hsa-miR-3925-5p	2.95061	0.557863	0.603289	0.924702	0.355121	0.999813	none	Family history
hsa-miR-3927-3p	1.07198	-1.80462	1.17818	-1.5317	0.125595	0.999813	none	Family history
hsa-miR-3927-5p	2.79894	-0.652133	0.681458	-0.956967	0.338584	0.999813	none	Family history
hsa-miR-3928-3p	12.4525	0.099948	0.154124	0.648492	0.516667	0.999813	none	Family history
hsa-miR-3928-5p	3.21117	-0.244059	0.558514	-0.436979	0.662127	0.999813	none	Family history
hsa-miR-3934-5p	4.99064	-0.216116	0.412052	-0.524488	0.599939	0.999813	none	Family history
hsa-miR-3935	1.53451	0.556731	0.776272	0.717186	0.47326	0.999813	none	Family history
hsa-miR-3936	0.73248	1.46809	1.19875	1.22469	0.220692	0.999813	none	Family history
hsa-miR-3937	5.01365	-0.088808	0.243501	-0.364713	0.715325	0.999813	none	Family history
hsa-miR-3938	1.68835	-0.185248	0.776042	-0.238708	0.811332	0.999813	none	Family history
hsa-miR-3939	2.48438	-0.360993	0.871235	-0.414347	0.67862	0.999813	none	Family history
hsa-miR-3940-3p	11.0574	-0.160456	0.277448	-0.578328	0.563043	0.999813	none	Family history
hsa-miR-3940-5p	1.37769	0.733513	0.81205	0.903286	0.366374	0.999813	none	Family history
hsa-miR-3941	1.09661	-1.37166	1.27703	-1.0741	0.282777	0.999813	none	Family history
hsa-miR-3942-3p	1.58696	-0.484822	0.796097	-0.608998	0.542526	0.999813	none	Family history
hsa-miR-3942-5p	1.97664	-0.589458	0.742352	-0.794041	0.427171	0.999813	none	Family history
hsa-miR-3943	4.94696	0.0485472	0.344905	0.140755	0.888063	0.999813	none	Family history
hsa-miR-3944-3p	0.336146	1.18634	1.63175	0.727036	0.467204	0.999813	none	Family history
hsa-miR-3945	1.92775	0.783848	0.756976	1.0355	0.300436	0.999813	none	Family history
hsa-miR-3960	2.82454	0.118809	0.54906	0.216387	0.828686	0.999813	none	Family history
hsa-miR-3972	7.28666	-0.272158	0.335782	-0.810518	0.417642	0.999813	none	Family history
hsa-miR-3974	11.0323	-0.0370026	0.290851	-0.127222	0.898765	0.999813	none	Family history
hsa-miR-3976	0.590277	-2.09063	1.32087	-1.58276	0.113476	0.999813	none	Family history
hsa-miR-3977	0.571295	1.19009	1.19136	0.998937	0.317825	0.999813	none	Family history
hsa-miR-409-3p	269.124	1.26605	0.653526	1.93725	0.0527142	0.999813	none	Family history
hsa-miR-409-5p	15.4004	-0.442022	0.240107	-1.84094	0.0656311	0.999813	none	Family history
hsa-miR-410-5p	5.11579	-0.240397	0.323119	-0.743989	0.456883	0.999813	none	Family history
hsa-miR-411-3p	0.497366	0.0242139	1.27227	0.0190321	0.984815	0.999813	none	Family history
hsa-miR-411-5p	82.067	0.113815	0.312977	0.363652	0.716118	0.999813	none	Family history
hsa-miR-412-3p	2.7061	-0.597448	0.646146	-0.924634	0.355156	0.999813	none	Family history
hsa-miR-412-5p	5.99363	0.374308	0.45354	0.825302	0.4092	0.999813	none	Family history
hsa-miR-421	70.793	-0.148643	0.142284	-1.04469	0.296165	0.999813	none	Family history
hsa-miR-422a	1.90328	-0.470711	0.73588	-0.639657	0.522396	0.999813	none	Family history
hsa-miR-423-3p	368.681	0.261782	0.703993	0.371853	0.710002	0.999813	none	Family history
hsa-miR-423-5p	5.79801	0.035142	0.187079	0.187846	0.850998	0.999813	none	Family history
hsa-miR-424-3p	2.0354	0.354351	0.72071	0.491669	0.622953	0.999813	none	Family history
hsa-miR-424-5p	27.7209	0.0115342	0.259212	0.0444971	0.964508	0.999813	none	Family history
hsa-miR-425-3p	228.472	0.188294	0.180364	1.04397	0.2965	0.999813	none	Family history
hsa-miR-425-5p	4.3666	0.0659817	0.206694	0.319224	0.749557	0.999813	none	Family history
hsa-miR-4251	10.3432	-0.0184686	0.54171	-0.0340932	0.972803	0.999813	none	Family history
hsa-miR-4254	20.4915	-0.272424	0.328271	-0.829874	0.40661	0.999813	none	Family history
hsa-miR-4255	1.32595	0.113353	0.910951	0.124434	0.900972	0.999813	none	Family history
hsa-miR-4257	3.45098	-0.105797	0.580851	-0.182142	0.855471	0.999813	none	Family history
hsa-miR-4258	1.16441	0.314233	0.831912	0.377724	0.705635	0.999813	none	Family history
hsa-miR-4259	7.88203	0.0544466	0.310005	0.175632	0.860583	0.999813	none	Family history
hsa-miR-4262	3.61341	0.174386	0.602834	0.289276	0.77237	0.999813	none	Family history
hsa-miR-4263	0.46485	0.426646	1.26222	0.338014	0.735353	0.999813	none	Family history
hsa-miR-4264	0.740765	-1.31228	1.28703	-1.01962	0.307909	0.999813	none	Family history
hsa-miR-4265	1.4374	0.922054	0.813959	1.1328	0.257298	0.999813	none	Family history
hsa-miR-4266	1.72934	0.151416	0.85004	0.178128	0.858622	0.999813	none	Family history
hsa-miR-4268	1.65221	0.488175	0.780587	0.625395	0.531712	0.999813	none	Family history
hsa-miR-4270	1.03783	0.652089	0.864415	0.754371	0.450627	0.999813	none	Family history
hsa-miR-4271	3.03359	-0.026144	0.546431	-0.047845	0.96184	0.999813	none	Family history
hsa-miR-4272	5.16876	-0.0689075	0.358365	-0.192283	0.84752	0.999813	none	Family history
hsa-miR-4273	1.8833	-0.164328	0.733616	-0.223998	0.822759	0.999813	none	Family history
hsa-miR-4274	8.03669	0.0762266	0.335436	0.227246	0.820232	0.999813	none	Family history
hsa-miR-4275	8.7943	-0.310931	0.365603	-0.850461	0.395069	0.999813	none	Family history
hsa-miR-4279	2.66646	0.101809	0.590458	0.172424	0.863104	0.999813	none	Family history
hsa-miR-4280	2.73316	-0.232907	0.646009	-0.360532	0.71845	0.999813	none	Family history
hsa-miR-4281	1.36608	-0.552306	0.936728	-0.589611	0.555451	0.999813	none	Family history
hsa-miR-4282	1.66968	0.427108	0.875739	0.487712	0.625754	0.999813	none	Family history
hsa-miR-4284	4.07213	0.202573	0.446846	0.453341	0.650303	0.999813	none	Family history
hsa-miR-4285	0.590437	-0.744799	1.20888	-0.616105	0.537825	0.999813	none	Family history
hsa-miR-4286	31.1177	-0.0288126	0.162698	-0.177093	0.859436	0.999813	none	Family history
hsa-miR-4287	0.70256	-1.01452	1.37072	-0.740137	0.459217	0.999813	none	Family history
hsa-miR-429	1.63103	-0.00211753	0.721118	-0.00293645	0.997657	0.999813	none	Family history
hsa-miR-4290	5.86006	-0.0578919	0.465975	-0.124238	0.901127	0.999813	none	Family history
hsa-miR-4292	0.574534	-1.5694	1.19707	-1.31103	0.189847	0.999813	none	Family history
hsa-miR-4294	0.18137	1.04986	2.5285	0.415209	0.677989	0.999813	none	Family history
hsa-miR-4295	0.631221	1.04769	1.53258	0.683609	0.494222	0.999813	none	Family history
hsa-miR-4298	3.8951	-0.0464375	0.422369	-0.109945	0.912453	0.999813	none	Family history
hsa-miR-4301	47.7211	-0.163857	0.199989	-0.819329	0.412599	0.999813	none	Family history
hsa-miR-4302	6.25159	0.0187923	0.36162	0.0519671	0.958555	0.999813	none	Family history
hsa-miR-4303	0.839042	-0.465472	1.25665	-0.370408	0.711079	0.999813	none	Family history
hsa-miR-4304	32.5815	-0.265047	0.15882	-1.66885	0.0951469	0.999813	none	Family history
hsa-miR-4305	3.58439	-0.628163	0.469573	-1.33773	0.180984	0.999813	none	Family history
hsa-miR-4307	3.5861	-0.0617843	0.418794	-0.147529	0.882714	0.999813	none	Family history
hsa-miR-431-3p	8.33768	0.114248	0.23532	0.4855	0.627322	0.999813	none	Family history
hsa-miR-431-5p	226.864	0.0101606	0.298576	0.0340302	0.972853	0.999813	none	Family history
hsa-miR-4311	1.29276	0.392396	0.76307	0.514233	0.607089	0.999813	none	Family history
hsa-miR-4312	1.15334	-1.92656	1.2351	-1.55984	0.118798	0.999813	none	Family history
hsa-miR-4313	0.660753	-1.78415	1.19034	-1.49885	0.133912	0.999813	none	Family history
hsa-miR-4315	0.63503	2.25598	1.20761	1.86813	0.0617434	0.999813	none	Family history
hsa-miR-4316	1.8782	0.381182	0.749103	0.508852	0.610856	0.999813	none	Family history
hsa-miR-4317	17.9601	0.144484	0.128062	1.12823	0.259221	0.999813	none	Family history
hsa-miR-432-5p	270.374	0.489197	0.740208	0.66089	0.508683	0.999813	none	Family history
hsa-miR-4320	0.478016	1.27949	1.41124	0.90664	0.364597	0.999813	none	Family history
hsa-miR-4321	6.43045	-0.165441	0.457994	-0.36123	0.717928	0.999813	none	Family history
hsa-miR-4322	1.40238	0.612516	0.772024	0.79339	0.427551	0.999813	none	Family history
hsa-miR-4323	2.09143	0.408928	0.745462	0.548556	0.58331	0.999813	none	Family history
hsa-miR-4324	2.86617	-0.454309	0.588366	-0.772155	0.440023	0.999813	none	Family history
hsa-miR-4325	8.6567	-0.243763	0.223349	-1.0914	0.275097	0.999813	none	Family history
hsa-miR-4326	10.7555	0.38164	0.268049	1.42377	0.154513	0.999813	none	Family history
hsa-miR-4327	6.50695	0.0806366	0.282647	0.28529	0.775422	0.999813	none	Family history
hsa-miR-4328	0.512789	-1.3784	1.18611	-1.16212	0.245186	0.999813	none	Family history
hsa-miR-4329	1.7154	-0.403117	0.855217	-0.471362	0.637382	0.999813	none	Family history
hsa-miR-433-3p	19.7496	0.138108	0.235735	0.585861	0.557969	0.999813	none	Family history
hsa-miR-433-5p	0.620552	-1.49978	1.18798	-1.26246	0.206784	0.999813	none	Family history
hsa-miR-4330	1.05446	-0.66401	0.902004	-0.73615	0.461639	0.999813	none	Family history
hsa-miR-4417	1.70679	-0.260128	0.851869	-0.305362	0.760091	0.999813	none	Family history
hsa-miR-4419b	27.4269	-0.0973816	0.221047	-0.440548	0.65954	0.999813	none	Family history
hsa-miR-4421	3.37703	0.00942129	0.629118	0.0149754	0.988052	0.999813	none	Family history
hsa-miR-4422	0.588947	1.29179	1.20138	1.07526	0.28226	0.999813	none	Family history
hsa-miR-4423-3p	0.470039	1.07006	1.23088	0.869347	0.384657	0.999813	none	Family history
hsa-miR-4423-5p	0.633151	1.13504	1.19951	0.946256	0.344018	0.999813	none	Family history
hsa-miR-4425	0.873716	0.415978	1.22995	0.338207	0.735208	0.999813	none	Family history
hsa-miR-4428	0.578039	-1.21907	1.32674	-0.918851	0.358174	0.999813	none	Family history
hsa-miR-4429	11.197	0.086569	0.194192	0.445791	0.655748	0.999813	none	Family history
hsa-miR-4430	2.51062	-0.433316	0.616618	-0.70273	0.482224	0.999813	none	Family history
hsa-miR-4433a-3p	155.963	0.246848	0.213689	1.15517	0.248019	0.999813	none	Family history
hsa-miR-4433a-5p	73.3951	-0.106624	0.305685	-0.348805	0.727236	0.999813	none	Family history
hsa-miR-4433b-3p	50.2982	0.269685	0.222727	1.21083	0.225959	0.999813	none	Family history
hsa-miR-4433b-5p	389.483	0.0615373	0.406831	0.15126	0.879771	0.999813	none	Family history
hsa-miR-4434	1.35983	-0.238066	0.9789	-0.243197	0.807853	0.999813	none	Family history
hsa-miR-4435	6.27144	0.0498771	0.201067	0.248063	0.804086	0.999813	none	Family history
hsa-miR-4436b-3p	1.50445	0.951067	0.834907	1.13913	0.254649	0.999813	none	Family history
hsa-miR-4436b-5p	2.48791	0.13823	0.664272	0.208092	0.835157	0.999813	none	Family history
hsa-miR-4438	2.36656	-0.121795	0.615671	-0.197825	0.843182	0.999813	none	Family history
hsa-miR-4440	4.53252	-0.337224	0.424707	-0.794016	0.427186	0.999813	none	Family history
hsa-miR-4441	0.650793	0.915298	1.27687	0.716828	0.47348	0.999813	none	Family history
hsa-miR-4443	2.97055	0.0536313	0.526212	0.101919	0.918821	0.999813	none	Family history
hsa-miR-4444	0.534691	1.54559	1.32172	1.16938	0.242251	0.999813	none	Family history
hsa-miR-4445-3p	0.422911	0.383561	1.43938	0.266477	0.789872	0.999813	none	Family history
hsa-miR-4446-3p	47.7143	0.101585	0.208389	0.487478	0.62592	0.999813	none	Family history
hsa-miR-4446-5p	5.01523	-0.0501932	0.41282	-0.121586	0.903227	0.999813	none	Family history
hsa-miR-4448	4.84659	-0.298862	0.449581	-0.664756	0.506206	0.999813	none	Family history
hsa-miR-4449	4.34928	-0.152192	0.428941	-0.354809	0.722733	0.999813	none	Family history
hsa-miR-4450	1.96142	0.0451702	0.758546	0.0595484	0.952515	0.999813	none	Family history
[truncated: 1,218 more rows]
